# Supplementary material for: A unique cysteine-rich zinc finger domain present in a majority of class II ribonucleotide reductases mediates catalytic turnover
Source: J Biol Chem. 2017 Oct 2;292(46):19044–54. doi: 10.1074/jbc.M117.806331 (PMC5704485; doi:10.1074/jbc.M117.806331)
Supplement: Supplemental Data [file 10.1074_M117.806331_jbc.M117.806331-2.xlsx]

## Sheet: NrdJdf.NrdJ.uc0.75_selection.ct
NCBI Accession	Sequence description	CRD	Subclass	Separate CRD Accession	Separate CRD close in genome	Two cysteines in C-terminus	C-terminus sequence	NrdJ with CRD Accession	Comment
WP_050997209.1	Bacteria_Actinobacteria_Frankia_alni_NrdJA_NrdJ_NrdJd_accno_WP_0509972091	NO	NrdJd	NONE		NO		WP_011606773.1	6 sequences in cluster; all Frankia spp. 29 RefSeq Frankia genomes, 7 of which have two NrdJds, one with, the other without the c-terminus. Frankiales is virtually a single genus order, mostly relying on only NrdJ (six NrdAs in the order; one genome with only NrdA: F. sp. EUN1h).
WP_007519393.1	Bacteria_Actinobacteria_Frankia_sp_CN3_NrdJA_NrdJ_NrdJd_accno_WP_0075193931	NO	NrdJd	NONE		NO		WP_051467533.1	Only this sequence in cluster; see also WP_050997209.1
WP_051006726.1	Bacteria_Chloroflexi_Nitrolancea_hollandica_NrdJA_NrdJ_NrdJd_accno_WP_0510067261	NO	NrdJd	NONE		NO			4 sequences in cluster, all what looks like thermophilic Chloroflexi. The 3 other *all have* the c-term. Deleting this one from alignment.
WP_019966634.1	Bacteria_Proteobacteria_Pannonibacter_phragmitetus_NrdJA_NrdJ_NrdJd_accno_WP_0199666341	NO	NrdJd	NONE		NO		WP_050475218.1	there are more nrdjds with cterms. 4 sequences in cluster; 3 from the same species
WP_013653110.1	Bacteria_Proteobacteria_Polymorphum_gilvum_NrdJA_NrdJ_NrdJd_accno_WP_0136531101	NO	NrdJd	NONE		NO		WP_013653109.1	Only 1 sequence in cluster. Same situation as Frankia spp., see Frankia alni NrdJd entry. Added the 109 accession to alignments.
WP_013267169.1	Archaea_Crenarchaeota_Acidilobus_saccharovorans_NrdJA_NrdJ_NrdJf_accno_WP_0132671691	NO	unclassified	NONE		YES	GGCPTCDL
WP_012185699.1	Archaea_Crenarchaeota_Caldivirga_maquilingensis_NrdJA_NrdJ_NrdJf_accno_WP_0121856991	NO	unclassified	NONE		YES	PACRTGVCG
WP_048099350.1	Archaea_Crenarchaeota_Candidatus_Acidianus_copahuensis_NrdJA_NrdJ_NrdJf_accno_WP_0480993501	NO	unclassified	NONE		YES	GGCKTCEL
WP_013737117.1	Archaea_Crenarchaeota_Metallosphaera_cuprina_NrdJA_NrdJ_NrdJf_accno_WP_0137371171	NO	unclassified	NONE		YES	GGCKTCEL
WP_014026126.1	Archaea_Crenarchaeota_Pyrolobus_fumarii_NrdJA_NrdJ_NrdJf_accno_WP_0140261261	NO	unclassified	NONE		YES	SECKTCEL	WP_015048308.1
WP_009992362.1	Archaea_Crenarchaeota_Sulfolobus_solfataricus_NrdJA_NrdJ_NrdJf_accno_WP_0099923621	NO	unclassified	NONE		YES	AGGCKTCEL
WP_054845531.1	Archaea_Crenarchaeota_Sulfolobus_sp_JCM_16833_NrdJA_NrdJ_NrdJf_accno_WP_0548455311	NO	unclassified	NONE		YES	GGCKTCEL
WP_013337361.1	Archaea_Crenarchaeota_Vulcanisaeta_distributa_NrdJA_NrdJ_NrdJf_accno_WP_0133373611	NO	unclassified	NONE		YES	PYCKTGSCG
WP_008086411.1	Archaea_Euryarchaeota_Aciduliprofundum_boonei_NrdJA_NrdJ_NrdJf_accno_WP_0080864111	NO	unclassified	NONE		YES	AACGRDGTCD
WP_048089804.1	Archaea_Euryarchaeota_Candidatus_Methanoperedens_nitroreducens_NrdJA_NrdJ_NrdJf_accno_WP_0480898041	NO	unclassified	NONE		YES	GGCPAPVCPT
WP_009886680.1	Archaea_Euryarchaeota_Ferroplasma_acidarmanus_NrdJA_NrdJ_NrdJf_accno_WP_0098866801	NO	unclassified	NONE		YES	DPACPTGKCDL
WP_004060609.1	Archaea_Euryarchaeota_Haloferax_mediterranei_NrdJA_NrdJ_NrdJf_accno_WP_0040606091	NO	unclassified	NONE	NO	YES	KEECVGECYVSPR	WP_004059903.1
WP_071906337.1	Archaea_Euryarchaeota_Methanobacterium_congolense_NrdJA_NrdJ_NrdJf_accno_WP_0719063371	NO	unclassified	NONE		perhaps	GGRPSNCCLH
WP_048081193.1	Archaea_Euryarchaeota_Methanobacterium_NrdJA_NrdJ_NrdJf_accno_WP_0480811931	NO	unclassified	NONE		YES	GGCPSSSCPL
WP_013825107.1	Archaea_Euryarchaeota_Methanobacterium_paludis_NrdJA_NrdJ_NrdJf_accno_WP_0138251071	NO	unclassified	NONE		YES	GGCPKIHCPD
WP_048189530.1	Archaea_Euryarchaeota_Methanocella_conradii_NrdJA_NrdJ_NrdJf_accno_WP_0481895301	NO	unclassified	NONE		YES	GGMPSDTCQVCG
WP_011844833.1	Archaea_Euryarchaeota_Methanoculleus_marisnigri_NrdJA_NrdJ_NrdJf_accno_WP_0118448331	NO	unclassified	NONE		YES	LGCDVCLIDG
WP_013194240.1	Archaea_Euryarchaeota_Methanohalobium_evestigatum_NrdJA_NrdJ_NrdJf_accno_WP_0131942401	NO	unclassified	NONE		YES	TGCSICN
WP_013038269.1	Archaea_Euryarchaeota_Methanohalophilus_mahii_NrdJA_NrdJ_NrdJf_accno_WP_0130382691	NO	unclassified	NONE		YES	KACTKNGCE
WP_013328068.1	Archaea_Euryarchaeota_Methanolacinia_petrolearia_NrdJA_NrdJ_NrdJf_accno_WP_0133280681	NO	unclassified	NONE		YES	VLCLGKFGDGHC	WP_013329039.1
WP_007313803.1	Archaea_Euryarchaeota_Methanolinea_tarda_NrdJA_NrdJ_NrdJf_accno_WP_0073138031	NO	unclassified	NONE		NO
WP_019176801.1	Archaea_Euryarchaeota_Methanomassiliicoccus_luminyensis_NrdJA_NrdJ_NrdJf_accno_WP_0191768011	NO	unclassified	NONE		YES	MQCESCG
WP_004079734.1	Archaea_Euryarchaeota_Methanoplanus_limicola_NrdJA_NrdJ_NrdJf_accno_WP_0040797341	NO	unclassified	NONE		YES	ILPCRSGFCA
WP_013719323.1	Archaea_Euryarchaeota_Methanosaeta_concilii_NrdJA_NrdJ_NrdJf_accno_WP_0137193231	NO	unclassified	NONE		YES	PGCKYCG
WP_014585868.1	Archaea_Euryarchaeota_Methanosaeta_harundinacea_NrdJA_NrdJ_NrdJf_accno_WP_0145858681	NO	unclassified	NONE		YES	GLGCRICD
WP_048109931.1	Archaea_Euryarchaeota_Methanosarcina_barkeri_NrdJA_NrdJ_NrdJf_accno_WP_0481099311	NO	unclassified	NONE		NO
WP_048125471.1	Archaea_Euryarchaeota_Methanosarcina_lacustris_NrdJA_NrdJ_NrdJf_accno_WP_0481254711	NO	unclassified	NONE		NO
WP_011034738.1	Archaea_Euryarchaeota_Methanosarcina_mazei_NrdJA_NrdJ_NrdJf_accno_WP_0110347381	NO	unclassified	NONE		NO
WP_048175431.1	Archaea_Euryarchaeota_Methanothermobacter_sp_CaT2_NrdJA_NrdJ_NrdJf_accno_WP_0481754311	NO	unclassified	NONE		YES	GSCRDMTCPN
WP_074359762.1	Archaea_Euryarchaeota_Methanothermobacter_wolfeii_NrdJA_NrdJ_NrdJf_accno_WP_0743597621	NO	unclassified	NONE		YES	GSCRDMTCPN
WP_013414281.1	Archaea_Euryarchaeota_Methanothermus_fervidus_NrdJA_NrdJ_NrdJf_accno_WP_0134142811	NO	unclassified	NONE		YES	GACTDTTCPS
WP_010916348.1	Archaea_Euryarchaeota_Thermoplasma_volcanium_NrdJA_NrdJ_NrdJf_accno_WP_0109163481	NO	unclassified	NONE		YES	PACPTGKCDK
WP_012876340.1	Bacteria__Thermobaculum_terrenum_NrdJA_NrdJ_NrdJf_accno_WP_0128763401	NO	unclassified	NONE		NO		WP_012874007.1
WP_067801330.1	Bacteria_Actinobacteria_Actinomadura_formosensis_NrdJA_NrdJ_NrdJf_accno_WP_0678013301	NO	unclassified	NONE		YES	GGCAHHVCEY	WP_067797312.1
WP_064903843.1	Bacteria_Actinobacteria_Corynebacteriales_NrdJA_NrdJ_NrdJf_accno_WP_0649038431	NO	unclassified	NONE		NO
WP_040533974.1	Bacteria_Actinobacteria_Gordonia_rhizosphera_NrdJA_NrdJ_NrdJf_accno_WP_0405339741	NO	unclassified	NONE		YES	GGCAGRVCDF
WP_036370004.1	Bacteria_Actinobacteria_Mycobacterium_austroafricanum_NrdJA_NrdJ_NrdJf_accno_WP_0363700041	NO	unclassified	NONE		YES	GGCVGRSCEM
WP_065288805.1	Bacteria_Actinobacteria_Mycobacterium_kumamotonense_NrdJA_NrdJ_NrdJf_accno_WP_0652888051	NO	unclassified	NONE		YES	GGCVNRVCEF
WP_011558500.1	Bacteria_Actinobacteria_Mycobacterium_NrdJA_NrdJ_NrdJf_accno_WP_0115585001	NO	unclassified	NONE		YES	GGCAQRSCEF
WP_069390813.1	Bacteria_Actinobacteria_Mycobacterium_triviale_NrdJA_NrdJ_NrdJf_accno_WP_0693908131	NO	unclassified	NONE		YES	GGCIHRACEF
WP_051027059.1	Bacteria_Actinobacteria_Nocardia_higoensis_NrdJA_NrdJ_NrdJf_accno_WP_0510270591	NO	unclassified	NONE		YES	PACAAYPGVAVDGTA
WP_068001175.1	Bacteria_Actinobacteria_Nocardia_pseudobrasiliensis_NrdJA_NrdJ_NrdJf_accno_WP_0680011751	NO	unclassified	NONE		NO	GGTPAPGRTS
WP_005261603.1	Bacteria_Actinobacteria_Rhodococcus_opacus_NrdJA_NrdJ_NrdJf_accno_WP_0052616031	NO	unclassified	NONE		YES	GGCAGCACEF
WP_070379801.1	Bacteria_Actinobacteria_Rhodococcus_sp_WMMA185_NrdJA_NrdJ_NrdJf_accno_WP_0703798011	NO	unclassified	NONE		YES	VACLSCT
WP_013537738.1	Bacteria_Aquificae_Thermovibrio_ammonificans_NrdJA_NrdJ_NrdJf_accno_WP_0135377381	NO	unclassified	NONE		YES	LLKCSCT
WP_075350324.1	Bacteria_Bacteroidetes_Algoriphagus_sp_am2_NrdJA_NrdJ_NrdJf_accno_WP_0753503241	NO	unclassified	NONE		NO	GPEFISCIR
WP_076350843.1	Bacteria_Bacteroidetes_Chryseobacterium_joostei_NrdJA_NrdJ_NrdJf_accno_WP_0763508431	NO	unclassified	NONE		YES	QKCNVTGC
WP_073243102.1	Bacteria_Bacteroidetes_Maribacter_aquivivus_NrdJA_NrdJ_NrdJf_accno_WP_0732431021	NO	unclassified	NONE		YES	QLCGFNKEDVCS
WP_036386678.1	Bacteria_Bacteroidetes_Muricauda_sp_MAR_2010_75_NrdJA_NrdJ_NrdJf_accno_WP_0363866781	NO	unclassified	NONE		NO?	QACHLNRSSNC
WP_044546522.1	Bacteria_Bacteroidetes_Parabacteroides_distasonis_NrdJA_NrdJ_NrdJf_accno_WP_0445465221	NO	unclassified	NONE		NO		WP_036618312.1
WP_062055566.1	Bacteria_Bacteroidetes_Sediminicola_sp_YIK13_NrdJA_NrdJ_NrdJf_accno_WP_0620555661	NO	unclassified	NONE		YES	QKCGAIEPLSC
WP_010936047.1	Bacteria_Chloroflexi_Dehalococcoides_mccartyi_NrdJA_NrdJ_NrdJf_accno_WP_0109360471	NO	unclassified	NONE		perhaps	FEDCCV	WP_041343476.1	Old NrdJ entry (WP_041343476.1) is longer
WP_041341200.1	Bacteria_Chloroflexi_Dehalococcoides_mccartyi_NrdJA_NrdJ_NrdJf_accno_WP_0413412001	NO	unclassified	NONE		NO		WP_041343476.1
WP_046961506.1	Bacteria_Chloroflexi_Dehalococcoides_sp_UCH007_NrdJA_NrdJ_NrdJf_accno_WP_0469615061	NO	unclassified	NONE		NO		WP_046961523.1
WP_058437537.1	Bacteria_Chloroflexi_Dehalogenimonas_alkenigignens_NrdJA_NrdJ_NrdJf_accno_WP_0584375371	NO	unclassified	NONE		NO		WP_058439994.1
WP_058437684.1	Bacteria_Chloroflexi_Dehalogenimonas_alkenigignens_NrdJA_NrdJ_NrdJf_accno_WP_0584376841	NO	unclassified	NONE		NO		WP_058439994.2
WP_058439794.1	Bacteria_Chloroflexi_Dehalogenimonas_alkenigignens_NrdJA_NrdJ_NrdJf_accno_WP_0584397941	NO	unclassified	NONE		NO		WP_058439994.3
WP_076004536.1	Bacteria_Chloroflexi_Dehalogenimonas_formicexedens_NrdJA_NrdJ_NrdJf_accno_WP_0760045361	NO	unclassified	NONE		YES	GLCLVGQYCEINP	WP_076005130.1
WP_076005026.1	Bacteria_Chloroflexi_Dehalogenimonas_formicexedens_NrdJA_NrdJ_NrdJf_accno_WP_0760050261	NO	unclassified	NONE		NO		WP_076005130.2
WP_013218172.1	Bacteria_Chloroflexi_Dehalogenimonas_lykanthroporepellens_NrdJA_NrdJ_NrdJf_accno_WP_0132181721	NO	unclassified	NONE		NO		WP_041220513.1
WP_015921913.1	Bacteria_Chloroflexi_Thermomicrobium_roseum_NrdJA_NrdJ_NrdJf_accno_WP_0159219131	NO	unclassified	NONE		NO		WP_015922757.1
WP_023171555.1	Bacteria_Cyanobacteria_Gloeobacter_kilaueensis_NrdJA_NrdJ_NrdJf_accno_WP_0231715551	NO	unclassified	NONE					only one C in terminus
WP_038062999.1	Bacteria_DeinococcusThermus_Thermus_filiformis_NrdJA_NrdJ_NrdJf_accno_WP_0380629991	NO	unclassified	NONE		YES	GVCTFCQRP	WP_038060772.1
WP_038029779.1	Bacteria_DeinococcusThermus_Thermus_sp_NMX2A1_NrdJA_NrdJ_NrdJf_accno_WP_0380297791	NO	unclassified	NONE		YES	GVCTFCQTA	WP_038031220.1
WP_015738472.1	Bacteria_Firmicutes_Ammonifex_degensii_NrdJA_NrdJ_NrdJf_accno_WP_0157384721	NO	unclassified	NONE		YES	PTTCRPCRLR
WP_051965636.1	Bacteria_Firmicutes_Clostridiales_bacterium_DRI13_NrdJA_NrdJ_NrdJf_accno_WP_0519656361	NO	unclassified	NONE		NO
WP_069641913.1	Bacteria_Firmicutes_Desulfuribacillus_alkaliarsenatis_NrdJA_NrdJ_NrdJf_accno_WP_0696419131	NO	unclassified	NONE		YES	QTCPKCASD
WP_075756064.1	Bacteria_Firmicutes_Sporomusa_sphaeroides_NrdJA_NrdJ_NrdJf_accno_WP_0757560641	NO	unclassified	NONE		YES	VGCEECRQIF
WP_013176133.1	Bacteria_Firmicutes_Syntrophothermus_lipocalidus_NrdJA_NrdJ_NrdJf_accno_WP_0131761331	NO	unclassified	NONE		perhaps	RNCCWV
WP_007288928.1	Bacteria_Firmicutes_Thermosinus_carboxydivorans_NrdJA_NrdJ_NrdJf_accno_WP_0072889281	NO	unclassified	NONE		YES	ANCSLCQE
WP_062484987.1	Bacteria_Nitrospirae_Candidatus_Nitrospira_inopinata_NrdJA_NrdJ_NrdJf_accno_WP_0624849871	NO	unclassified	NONE		YES	LTCSRVSSC	WP_062485054.1
WP_053379102.1	Bacteria_Nitrospirae_Nitrospira_moscoviensis_NrdJA_NrdJ_NrdJf_accno_WP_0533791021	NO	unclassified	NONE		YES	LACTHVQSC	WP_053379845.1
WP_028845551.1	Bacteria_Nitrospirae_Thermodesulfovibrio_thiophilus_NrdJA_NrdJ_NrdJf_accno_WP_0288455511	NO	unclassified	NONE		NO		WP_028845196.1
WP_070067773.1	Bacteria_Planctomycetes_Candidatus_Brocadia_sp_40_NrdJA_NrdJ_NrdJf_accno_WP_0700677731	NO	unclassified	NONE		YES	IECTCAKQLIS
WP_052017823.1	Bacteria_Proteobacteria_Achromobacter_piechaudii_NrdJA_NrdJ_NrdJf_accno_WP_0520178231	NO	unclassified	NONE		YES	QRCGSCG
WP_076520866.1	Bacteria_Proteobacteria_Achromobacter_sp_MFA1_R4_NrdJA_NrdJ_NrdJf_accno_WP_0765208661	NO	unclassified	NONE		YES	PAPCEVCL
WP_056317896.1	Bacteria_Proteobacteria_Achromobacter_sp_Root170_NrdJA_NrdJ_NrdJf_accno_WP_0563178961	NO	unclassified	NONE		YES	SACEGCA
WP_020927699.1	Bacteria_Proteobacteria_Achromobacter_xylosoxidans_NrdJA_NrdJ_NrdJf_accno_WP_0209276991	NO	unclassified	NONE		NO			Only one C in terminus
WP_033464369.1	Bacteria_Proteobacteria_Bordetella_bronchiseptica_NrdJA_NrdJ_NrdJf_accno_WP_0334643691	NO	unclassified	NONE		YES	DECEACRSAP
WP_049031791.1	Bacteria_Proteobacteria_Burkholderia_cenocepacia_NrdJA_NrdJ_NrdJf_accno_WP_0490317911	NO	unclassified	NONE		YES	RPCDNAVCISC
WP_059537833.1	Bacteria_Proteobacteria_Burkholderia_ubonensis_NrdJA_NrdJ_NrdJf_accno_WP_0595378331	NO	unclassified	NONE		NO?	GGAFGQMDAHPC
WP_045203869.1	Bacteria_Proteobacteria_Burkholderiaceae_bacterium_26_NrdJA_NrdJ_NrdJf_accno_WP_0452038691	NO	unclassified	NONE		YES	PACFC
WP_069120923.1	Bacteria_Proteobacteria_Candidatus_Thiodiazotropha_endolucinida_NrdJA_NrdJ_NrdJf_accno_WP_0691209231	NO	unclassified	NONE		perhaps	HHCCSIEREAG
WP_025322027.1	Bacteria_Proteobacteria_Deferrisoma_camini_NrdJA_NrdJ_NrdJf_accno_WP_0253220271	NO	unclassified	NONE		YES	DRCNRCEGE	WP_025322943.1
WP_074921998.1	Bacteria_Proteobacteria_Delftia_lacustris_NrdJA_NrdJ_NrdJf_accno_WP_0749219981	NO	unclassified	NONE		YES	LQCCGYLGSCG	WP_074920713.1
WP_013259552.1	Bacteria_Proteobacteria_Desulfarculus_baarsii_NrdJA_NrdJ_NrdJf_accno_WP_0132595521	NO	unclassified	NONE		YES	RACGGGCCD
WP_020588720.1	Bacteria_Proteobacteria_Desulfobacter_curvatus_NrdJA_NrdJ_NrdJf_accno_WP_0205887201	NO	unclassified	NONE		NO
WP_049676365.1	Bacteria_Proteobacteria_Desulfocarbo_indianensis_NrdJA_NrdJ_NrdJf_accno_WP_0496763651	NO	unclassified	NONE		YES	GTCAVCG	WP_049673112.1
WP_035057013.1	Bacteria_Proteobacteria_Desulfuromonas_sp_TF_NrdJA_NrdJ_NrdJf_accno_WP_0350570131	NO	unclassified	NONE		YES	NVCGGKCPI	WP_051361197.1
WP_006474459.1	Bacteria_Proteobacteria_endosymbiont_of_Tevnia_jerichonana_NrdJA_NrdJ_NrdJf_accno_WP_0064744591	NO	unclassified	NONE		perhaps	PRCCNEGGTAAS
WP_039741027.1	Bacteria_Proteobacteria_Geobacter_pickeringii_NrdJA_NrdJ_NrdJf_accno_WP_0397410271	NO	unclassified	NONE		NO		WP_039741403.1
WP_058574234.1	Bacteria_Proteobacteria_Halothiobacillus_sp_XI15_NrdJA_NrdJ_NrdJf_accno_WP_0585742341	NO	unclassified	NONE		perhaps	TPCCGIDRESD
WP_035584287.1	Bacteria_Proteobacteria_Hyphomonas_jannaschiana_NrdJA_NrdJ_NrdJf_accno_WP_0355842871	NO	unclassified	NONE		YES	ICNSDTC	WP_035578897.1, WP_051597624.1
WP_020679985.1	Bacteria_Proteobacteria_Marinobacterium_rhizophilum_NrdJA_NrdJ_NrdJf_accno_WP_0206799851	NO	unclassified	NONE		perhaps	RQCCTPEREAD
WP_022950106.1	Bacteria_Proteobacteria_Methylohalobius_crimeensis_NrdJA_NrdJ_NrdJf_accno_WP_0229501061	NO	unclassified	NONE		perhaps	THCCDLNREGD
WP_020481553.1	Bacteria_Proteobacteria_Methylomonas_sp_MK1_NrdJA_NrdJ_NrdJf_accno_WP_0204815531	NO	unclassified	NONE		NO
WP_067084698.1	Bacteria_Proteobacteria_Microbulbifer_NrdJA_NrdJ_NrdJf_accno_WP_0670846981	NO	unclassified	NONE		perhaps	SGCCDLDREGE
WP_074902039.1	Bacteria_Proteobacteria_Microbulbifer_thermotolerans_NrdJA_NrdJ_NrdJf_accno_WP_0749020391	NO	unclassified	NONE		perhaps	RHCCDIEREGE
WP_046851297.1	Bacteria_Proteobacteria_Nitrosomonas_communis_NrdJA_NrdJ_NrdJf_accno_WP_0468512971	NO	unclassified	NONE		perhaps	PHCCNLEREAD
WP_041360368.1	Bacteria_Proteobacteria_Nitrosomonas_sp_Is79A3_NrdJA_NrdJ_NrdJf_accno_WP_0413603681	NO	unclassified	NONE		perhaps	LHCCNLEREAD
WP_074202222.1	Bacteria_Proteobacteria_Octadecabacter_temperatus_NrdJA_NrdJ_NrdJf_accno_WP_0742022221	NO	unclassified	NONE		perhaps	TGCKGCTTYRPNNVTGSILSL	WP_049834505.1
WP_020703435.1	Bacteria_Proteobacteria_Oxalobacteraceae_bacterium_AB_14_NrdJA_NrdJ_NrdJf_accno_WP_0207034351	NO	unclassified	NONE		NO			Other strains have NrdJ with cterm
WP_024788884.1	Bacteria_Proteobacteria_Pandoraea_NrdJA_NrdJ_NrdJf_accno_WP_0247888841	NO	unclassified	NONE		YES	PICDCGQ
WP_017234465.1	Bacteria_Proteobacteria_Pandoraea_sp_B6_NrdJA_NrdJ_NrdJf_accno_WP_0172344651	NO	unclassified	NONE		YES	PACFC
WP_052252871.1	Bacteria_Proteobacteria_Pandoraea_sputorum_NrdJA_NrdJ_NrdJf_accno_WP_0522528711	NO	unclassified	NONE		YES	PCDTPRCGVAS
WP_052892795.1	Bacteria_Proteobacteria_Pandoraea_thiooxydans_NrdJA_NrdJ_NrdJf_accno_WP_0528927951	NO	unclassified	NONE		perhaps	LKGCTTYRPTALRQGILCVRPPHA
WP_012521201.1	Bacteria_Proteobacteria_Phenylobacterium_zucineum_NrdJA_NrdJ_NrdJf_accno_WP_0125212011	NO	unclassified	NONE		NO?	GGCPG	WP_012522408.1	No Cterm with six, only four cys
WP_036758754.1	Bacteria_Proteobacteria_Photobacterium_halotolerans_NrdJA_NrdJ_NrdJf_accno_WP_0367587541	NO	unclassified	NONE		YES	QGCKPSVC
WP_011486048.1	Bacteria_Proteobacteria_Polaromonas_sp_JS666_NrdJA_NrdJ_NrdJf_accno_WP_0114860481	NO	unclassified	NONE		NO		WP_011485458.1
WP_028852487.1	Bacteria_Proteobacteria_Ralstonia_solanacearum_NrdJA_NrdJ_NrdJf_accno_WP_0288524871	NO	unclassified	NONE		YES	PVCFC
WP_042589991.1	Bacteria_Proteobacteria_Ralstonia_solanacearum_NrdJA_NrdJ_NrdJf_accno_WP_0425899911	NO	unclassified	NONE		YES	SACYC
WP_011465288.1	Bacteria_Proteobacteria_Rhodoferax_ferrireducens_NrdJA_NrdJ_NrdJf_accno_WP_0114652881	NO	unclassified	NONE		NO		WP_011464489.1
WP_048797468.1	Bacteria_Proteobacteria_Serratia_NrdJA_NrdJ_NrdJf_accno_WP_0487974681	NO	unclassified	NONE		NO
WP_009205977.1	Bacteria_Proteobacteria_Sulfuricella_denitrificans_NrdJA_NrdJ_NrdJf_accno_WP_0092059771	NO	unclassified	NONE		perhaps	EKQCCSIEREAD
WP_043739883.1	Bacteria_Proteobacteria_Thioalkalivibrio_nitratireducens_NrdJA_NrdJ_NrdJf_accno_WP_0437398831	NO	unclassified	NONE		NO		WP_015260292.1
WP_019657346.1	Bacteria_Proteobacteria_Variovorax_paradoxus_NrdJA_NrdJ_NrdJf_accno_WP_0196573461	NO	unclassified	NONE		YES	PACSGCAAPVAAA	WP_062364859.1
WP_051485096.1	Bacteria_Synergistetes_Cloacibacillus_evryensis_NrdJA_NrdJ_NrdJf_accno_WP_0514850961	NO	unclassified	NONE		NO
WP_051172885.1	Bacteria_Thermodesulfobacteria_Thermodesulfobacterium_hveragerdense_NrdJA_NrdJ_NrdJf_accno_WP_0511728851	NO	unclassified	NONE		YES	GLGCSVCDLSLR
WP_038057238.1	Bacteria_Thermodesulfobacteria_Thermodesulfobacterium_hydrogeniphilum_NrdJA_NrdJ_NrdJf_accno_WP_0380572381	NO	unclassified	NONE		YES	LSCPICSFSLM
XP_001580988.1	Eukaryota__Trichomonas_vaginalis_G3_NrdJA_NrdJ_NrdJf_accno_XP_0015809881	NO	unclassified	NONE		YES	DTCKDGKCDT
YP_009199142.1	Viruses__Brevibacillus_phage_Jenst_NrdJA_NrdJ_NrdJf_accno_YP_0091991421	NO	unclassified	NONE		YES	RSCSISFDDNGSLIKECH
YP_008059284.1	Viruses__Halovirus_HGTV1_NrdJA_NrdJ_NrdJf_accno_YP_0080592841	NO	unclassified	NONE		NO
YP_223938.1	Viruses__Phage_phiJL001_NrdJA_NrdJ_NrdJf_accno_YP_2239381	NO	unclassified	NONE		YES	EACYIDMETGRRECG
YP_009199446.1	Viruses__Pseudomonas_phage_PaMx74_NrdJA_NrdJ_NrdJf_accno_YP_0091994461	NO	unclassified	NONE		YES	ASCTIDPETGRRSCE
YP_004421775.1	Viruses__Roseobacter_phage_RDJL_Phi_1_NrdJA_NrdJ_NrdJf_accno_YP_0044217751	NO	unclassified	NONE		YES	ATCEINPDGSRDCG
YP_874054.1	Viruses__Thermus_phage_phiYS40_NrdJA_NrdJ_NrdJf_accno_YP_8740541	NO	unclassified	NONE		NO		YP_874055.1
WP_068657663.1	Bacteria_Proteobacteria_Thalassolituus_sp_HI0120_NrdJA_NrdJ_NrdJf_accno_WP_0686576631	NO	NrdJa+b	truncated (WP_068657633.1)		NO
WP_043157325.1	Bacteria_Proteobacteria_Aeromonas_diversa_NrdJA_NrdJ_NrdJf_accno_WP_0431573251	NO	NrdJa+b	WP_005350697.1		NO
WP_006928342.1	Bacteria_Calditrichaeota_Caldithrix_abyssi_NrdJA_NrdJ_NrdJf_accno_WP_0069283421	NO	NrdJa+b	WP_006928341.1	probably	NO			NZ_CP018099.1
WP_040670918.1	Bacteria_Proteobacteria_Rhodanobacter_fulvus_NrdJA_NrdJ_NrdJf_accno_WP_0406709181	NO	NrdJa+b	WP_007082012.1		NO			NrdJa contains intein
WP_007352511.1	Bacteria_Proteobacteria_Marinobacter_sp_ELB17_NrdJA_NrdJ_NrdJf_accno_WP_0073525111	NO	NrdJa+b	WP_007352510.1	probably	NO			NrdJa contains intein
WP_008293173.1	Bacteria_Proteobacteria_Congregibacter_litoralis_NrdJA_NrdJ_NrdJf_accno_WP_0082931731	NO	NrdJa+b	WP_008293172.1	probably	NO
WP_009723949.1	Bacteria_Proteobacteria_Halomonas_sp_TD01_NrdJA_NrdJ_NrdJf_accno_WP_0097239491	NO	NrdJa+b	WP_009723948.1	probably	NO
WP_009849793.1	Bacteria_Proteobacteria_Mariprofundus_ferrooxydans_NrdJA_NrdJ_NrdJf_accno_WP_0098497931	NO	NrdJa+b	WP_009849794.1	probably	NO
WP_010467726.1	Bacteria_Cyanobacteria_Acaryochloris_sp_CCMEE_5410_NrdJA_NrdJ_NrdJf_accno_WP_0104677261	NO	unclassified	WP_010467725.1	probably	NO
WP_011629215.1	Bacteria_Proteobacteria_Alkalilimnicola_ehrlichii_NrdJA_NrdJ_NrdJf_accno_WP_0116292151	NO	NrdJa+b	WP_011629214.1	probably	NO
WP_011715030.1	Bacteria_Proteobacteria_Magnetococcus_marinus_NrdJA_NrdJ_NrdJf_accno_WP_0117150301	NO	NrdJa+b	WP_011713714.1	probably	NO
WP_041486324.1	Bacteria_Proteobacteria_gamma_proteobacterium_HdN1_NrdJA_NrdJ_NrdJf_accno_WP_0414863241	NO	NrdJa+b	WP_013260909.1		NO
WP_013443334.1	Bacteria_Proteobacteria_Methylovorus_NrdJA_NrdJ_NrdJf_accno_WP_0134433341	NO	NrdJa+b	WP_013443335.1	probably	NO
WP_016389655.1	Bacteria_Proteobacteria_Simiduia_agarivorans_NrdJA_NrdJ_NrdJf_accno_WP_0163896551	NO	NrdJa+b	WP_015048308.1	?	NO
WP_017841702.1	Bacteria_Proteobacteria_Methylomicrobium_buryatense_NrdJA_NrdJ_NrdJf_accno_WP_0178417021	NO	NrdJa+b	WP_017841700.1		NO
WP_018299883.1	Bacteria_Proteobacteria_Fangia_hongkongensis_NrdJA_NrdJ_NrdJf_accno_WP_0182998831	NO	NrdJa+b	WP_018299884.1	probably	NO
WP_018860834.1	Bacteria_Proteobacteria_Thioalkalivibrio_NrdJA_NrdJ_NrdJf_accno_WP_0188608341	NO	NrdJa+b	WP_018860833.1	probably	NO
WP_018940218.1	Bacteria_Proteobacteria_Thioalkalivibrio_sp_AKL11_NrdJA_NrdJ_NrdJf_accno_WP_0189402181	NO	NrdJa+b	WP_018940114.1		NO
WP_020403289.1	Bacteria_Balneolaeota_Gracilimonas_tropica_NrdJA_NrdJ_NrdJf_accno_WP_0204032891	NO	unclassified	WP_020403219.1		perhaps	VHCCTIDREAD
WP_020408075.1	Bacteria_Proteobacteria_Hahella_ganghwensis_NrdJA_NrdJ_NrdJf_accno_WP_0204080751	NO	NrdJa+b	WP_020408076.1	probably	NO
WP_020675898.1	Bacteria_Proteobacteria_Geopsychrobacter_electrodiphilus_NrdJA_NrdJ_NrdJf_accno_WP_0206758981	NO	NrdJa+b	WP_020675897.1	probably	NO
WP_058339807.1	Bacteria_Proteobacteria_Marinobacter_sp_P4B1_NrdJA_NrdJ_NrdJf_accno_WP_0583398071	NO	NrdJa+b	WP_022989178.1		NO
WP_024461224.1	Bacteria_Proteobacteria_Marinimicrobium_sp_LSA18_NrdJA_NrdJ_NrdJf_accno_WP_0244612241	NO	NrdJa+b	WP_024461223.1	probably	NO
WP_038097758.1	Bacteria_Proteobacteria_Thioalkalivibrio_sp_HK1_NrdJA_NrdJ_NrdJf_accno_WP_0380977581	NO	NrdJa+b	WP_025770453.1		NO
WP_051362245.1	Bacteria_Proteobacteria_Solimonas_soli_NrdJA_NrdJ_NrdJf_accno_WP_0513622451	NO	NrdJa+b	WP_028081226.1		NO
WP_018233716.1	Bacteria_Proteobacteria_Thioalkalivibrio_thiocyanodenitrificans_NrdJA_NrdJ_NrdJf_accno_WP_0182337161	NO	NrdJa+b	WP_033337298.1		YES	PVCPVCE
WP_026186436.1	Bacteria_Proteobacteria_Thioalkalivibrio_thiocyanodenitrificans_NrdJA_NrdJ_NrdJf_accno_WP_0261864361	NO	NrdJa+b	WP_033337298.1		NO
WP_035489164.1	Bacteria_Proteobacteria_Gammaproteobacteria_bacterium_MOLA455_NrdJA_NrdJ_NrdJf_accno_WP_0354891641	NO	NrdJa+b	WP_035489166.1	probably	NO
WP_043117348.1	Bacteria_Proteobacteria_Solemya_velum_gill_symbiont_NrdJA_NrdJ_NrdJf_accno_WP_0431173481	NO	NrdJa+b	WP_043117350.1	probably	NO
WP_003099736.1	Bacteria_Proteobacteria_Pseudomonas_NrdJA_NrdJ_NrdJf_accno_WP_0030997361	NO	NrdJa+b	WP_043270067.1	?	NO
WP_044499769.1	Bacteria_Proteobacteria_Pseudomonas_saudimassiliensis_NrdJA_NrdJ_NrdJf_accno_WP_0444997691	NO	NrdJa+b	WP_044499768.1	probably	NO
WP_052365365.1	Bacteria_Proteobacteria_Halotalea_alkalilenta_NrdJA_NrdJ_NrdJf_accno_WP_0523653651	NO	NrdJa+b	WP_052365367.1	probably	NO
WP_054341659.1	Bacteria_Proteobacteria_Neptunomonas_antarctica_NrdJA_NrdJ_NrdJf_accno_WP_0543416591	NO	NrdJa+b	WP_054341658.1	probably	NO
WP_054965300.1	Bacteria_Proteobacteria_Thiohalorhabdus_denitrificans_NrdJA_NrdJ_NrdJf_accno_WP_0549653001	NO	NrdJa+b	WP_054965301.1	probably	NO
WP_066055897.1	Bacteria_Proteobacteria_Halioglobus_sp_HI00S01_NrdJA_NrdJ_NrdJf_accno_WP_0660558971	NO	NrdJa+b	WP_066055894.1	probably	NO
WP_068134328.1	Bacteria_Firmicutes_Limnochorda_pilosa_NrdJA_NrdJ_NrdJf_accno_WP_0681343281	NO	NrdJa+b	WP_068136057.1		NO
WP_068475907.1	Bacteria_Proteobacteria_Oleiphilus_sp_HI0009_NrdJA_NrdJ_NrdJf_accno_WP_0684759071	NO	NrdJa+b	WP_068479728.1		NO
WP_005298887.1	Bacteria_Proteobacteria_Photobacterium_damselae_NrdJA_NrdJ_NrdJf_accno_WP_0052988871	NO	NrdJa+b	WP_068947401.1	?	NO
WP_020722061.1	Bacteria_Acidobacteria_Acidobacteriaceae_bacterium_KBS_96_NrdJA_NrdJ_NrdJd_Cterm_accno_WP_0207220611	YES	NrdJd
WP_022841908.1	Bacteria_Acidobacteria_Acidobacteriaceae_bacterium_TAA166_NrdJA_NrdJ_NrdJd_Cterm_accno_WP_0228419081	YES	NrdJd
WP_026441554.1	Bacteria_Acidobacteria_Acidobacterium_ailaaui_NrdJA_NrdJ_NrdJd_Cterm_accno_WP_0264415541	YES	NrdJd
WP_026441837.1	Bacteria_Acidobacteria_Acidobacterium_ailaaui_NrdJA_NrdJ_NrdJd_Cterm_accno_WP_0264418371	YES	NrdJd
WP_031501015.1	Bacteria_Acidobacteria_Bryobacter_aggregatus_NrdJA_NrdJ_NrdJd_Cterm_accno_WP_0315010151	YES	NrdJd
WP_041855477.1	Bacteria_Acidobacteria_Candidatus_Koribacter_versatilis_NrdJA_NrdJ_NrdJd_Cterm_accno_WP_0418554771	YES	NrdJd
WP_026853803.1	Bacteria_Acidobacteria_Geothrix_fermentans_NrdJA_NrdJ_NrdJd_Cterm_accno_WP_0268538031	YES	NrdJd
WP_005036986.1	Bacteria_Acidobacteria_Holophaga_foetida_NrdJA_NrdJ_NrdJd_Cterm_accno_WP_0050369861	YES	NrdJd
WP_053335174.1	Bacteria_Acidobacteria_Thermoanaerobaculum_aquaticum_NrdJA_NrdJ_NrdJd_Cterm_accno_WP_0533351741	YES	NrdJd
WP_015798449.1	Bacteria_Actinobacteria_Acidimicrobium_ferrooxidans_NrdJA_NrdJ_NrdJd_Cterm_accno_WP_0157984491	YES	NrdJd
WP_052605582.1	Bacteria_Actinobacteria_Acidithrix_ferrooxidans_NrdJA_NrdJ_NrdJd_Cterm_accno_WP_0526055821	YES	NrdJd
WP_052603833.1	Bacteria_Actinobacteria_Actinobacteria_bacterium_IMCC26207_NrdJA_NrdJ_NrdJd_Cterm_accno_WP_0526038331	YES	NrdJd
WP_052608503.1	Bacteria_Actinobacteria_Actinobacteria_bacterium_IMCC26256_NrdJA_NrdJ_NrdJd_Cterm_accno_WP_0526085031	YES	NrdJd
WP_012230876.1	Bacteria_Actinobacteria_Candidatus_Microthrix_parvicella_NrdJA_NrdJ_NrdJd_Cterm_accno_WP_0122308761	YES	NrdJd
WP_009141289.1	Bacteria_Actinobacteria_Collinsella_tanakaei_NrdJA_NrdJ_NrdJd_Cterm_accno_WP_0091412891	YES	NrdJd
WP_002542063.1	Bacteria_Actinobacteria_Cutibacterium_acnes_NrdJA_NrdJ_NrdJd_Cterm_accno_WP_0025420631	YES	NrdJd
WP_062075290.1	Bacteria_Actinobacteria_Demequina_lutea_NrdJA_NrdJ_NrdJd_Cterm_accno_WP_0620752901	YES	NrdJd
WP_035388364.1	Bacteria_Actinobacteria_Ferrimicrobium_acidiphilum_NrdJA_NrdJ_NrdJd_Cterm_accno_WP_0353883641	YES	NrdJd
WP_072789594.1	Bacteria_Actinobacteria_Ferrithrix_thermotolerans_NrdJA_NrdJ_NrdJd_Cterm_accno_WP_0727895941	YES	NrdJd
WP_009742417.1	Bacteria_Actinobacteria_Frankia_sp_QA3_NrdJA_NrdJ_NrdJd_Cterm_accno_WP_0097424171	YES	NrdJd
WP_026931162.1	Bacteria_Actinobacteria_Glycomyces_tenuis_NrdJA_NrdJ_NrdJd_Cterm_accno_WP_0269311621	YES	NrdJd
WP_013474489.1	Bacteria_Actinobacteria_Micromonospora_sp_L5_NrdJA_NrdJ_NrdJd_Cterm_accno_WP_0134744891	YES	NrdJd
WP_052669666.1	Bacteria_Actinobacteria_Nitriliruptor_alkaliphilus_NrdJA_NrdJ_NrdJd_Cterm_accno_WP_0526696661	YES	NrdJd
WP_056865639.1	Bacteria_Actinobacteria_Nocardioides_sp_Leaf285_NrdJA_NrdJ_NrdJd_Cterm_accno_WP_0568656391	YES	NrdJd
WP_007578774.1	Bacteria_Actinobacteria_Patulibacter_medicamentivorans_NrdJA_NrdJ_NrdJd_Cterm_accno_WP_0075787741	YES	NrdJd
WP_076387975.1	Bacteria_Actinobacteria_Propionimicrobium_sp_MarseilleP3275_NrdJA_NrdJ_NrdJd_Cterm_accno_WP_0763879751	YES	NrdJd
WP_068798693.1	Bacteria_Actinobacteria_Pseudonocardia_sp_HH13063007_NrdJA_NrdJ_NrdJd_Cterm_accno_WP_0687986931	YES	NrdJd
WP_003938322.1	Bacteria_Actinobacteria_Rhodococcus_ruber_NrdJA_NrdJ_NrdJd_Cterm_accno_WP_0039383221	YES	NrdJd
WP_022918208.1	Bacteria_Actinobacteria_Ruania_albidiflava_NrdJA_NrdJ_NrdJd_Cterm_accno_WP_0229182081	YES	NrdJd
WP_013019775.1	Bacteria_Actinobacteria_Stackebrandtia_nassauensis_NrdJA_NrdJ_NrdJd_Cterm_accno_WP_0130197751	YES	NrdJd
NP_629929.1	Bacteria_Actinobacteria_Streptomyces_coelicolor_A32_NrdJA_NrdJ_NrdJd_Cterm_accno_NP_6299291	YES	NrdJd
WP_053609732.1	Bacteria_Actinobacteria_Streptomyces_purpurogeneiscleroticus_NrdJA_NrdJ_NrdJd_Cterm_accno_WP_0536097321	YES	NrdJd
WP_003993444.1	Bacteria_Actinobacteria_Streptomyces_viridochromogenes_NrdJA_NrdJ_NrdJd_Cterm_accno_WP_0039934441	YES	NrdJd
WP_011292572.1	Bacteria_Actinobacteria_Thermobifida_fusca_NrdJA_NrdJ_NrdJd_Cterm_accno_WP_0112925721	YES	NrdJd
WP_016484187.1	Bacteria_Armatimonadetes_Chthonomonas_calidirosea_NrdJA_NrdJ_NrdJd_Cterm_accno_WP_0164841871	YES	NrdJd
WP_025228887.1	Bacteria_Armatimonadetes_Fimbriimonas_ginsengisoli_NrdJA_NrdJ_NrdJd_Cterm_accno_WP_0252288871	YES	NrdJd
WP_061990944.1	Bacteria_Bacteroidetes_Flammeovirgaceae_bacterium_311_NrdJA_NrdJ_NrdJd_Cterm_accno_WP_0619909441	YES	NrdJd
WP_018627867.1	Bacteria_Bacteroidetes_Niabella_aurantiaca_NrdJA_NrdJ_NrdJd_Cterm_accno_WP_0186278671	YES	NrdJd
WP_025605752.1	Bacteria_Bacteroidetes_Pontibacter_actiniarum_NrdJA_NrdJ_NrdJd_Cterm_accno_WP_0256057521	YES	NrdJd
WP_068128070.1	Bacteria_Bacteroidetes_Rhodothermaceae_bacterium_RA_NrdJA_NrdJ_NrdJd_Cterm_accno_WP_0681280701	YES	NrdJd
WP_048921098.1	Bacteria_Bacteroidetes_Rufibacter_sp_DG31D_NrdJA_NrdJ_NrdJd_Cterm_accno_WP_0489210981	YES	NrdJd
WP_014681637.1	Bacteria_Bacteroidetes_Solitalea_canadensis_NrdJA_NrdJ_NrdJd_Cterm_accno_WP_0146816371	YES	NrdJd
WP_073058944.1	Bacteria_Balneolaeota_Aliifodinibius_roseus_NrdJA_NrdJ_NrdJd_Cterm_accno_WP_0730589441	YES	NrdJd
WP_072213209.1	Bacteria_Candidatus_Kryptonia_Candidatus_Kryptobacter_tengchongensis_NrdJA_NrdJ_NrdJd_Cterm_accno_WP_0722132091	YES	NrdJd
WP_011361746.1	Bacteria_Chlorobi_Chlorobium_chlorochromatii_NrdJA_NrdJ_NrdJd_Cterm_accno_WP_0113617461	YES	NrdJd
WP_011745606.1	Bacteria_Chlorobi_Chlorobium_phaeobacteroides_NrdJA_NrdJ_NrdJd_Cterm_accno_WP_0117456061	YES	NrdJd
WP_012505300.1	Bacteria_Chlorobi_Prosthecochloris_aestuarii_NrdJA_NrdJ_NrdJd_Cterm_accno_WP_0125053001	YES	NrdJd
WP_063716172.1	Bacteria_Cyanobacteria_Leptolyngbya_valderiana_NrdJA_NrdJ_NrdJd_Cterm_accno_WP_0637161721	YES	NrdJd
WP_014356344.1	Bacteria_Firmicutes_Acetobacterium_woodii_NrdJA_NrdJ_NrdJd_Cterm_accno_WP_0143563441	YES	NrdJd
WP_073269715.1	Bacteria_Firmicutes_Alkalibacter_saccharofermentans_NrdJA_NrdJ_NrdJd_Cterm_accno_WP_0732697151	YES	NrdJd
WP_007049286.1	Bacteria_Firmicutes_Anaerofustis_stercorihominis_NrdJA_NrdJ_NrdJd_Cterm_accno_WP_0070492861	YES	NrdJd
WP_042294860.1	Bacteria_Firmicutes_Candidatus_Arthromitus_sp_SFBmouseNL_NrdJA_NrdJ_NrdJd_Cterm_accno_WP_0422948601	YES	NrdJd
WP_021654187.1	Bacteria_Firmicutes_Clostridiales_bacterium_oral_taxon_876_NrdJA_NrdJ_NrdJd_Cterm_accno_WP_0216541871	YES	NrdJd
WP_026884519.1	Bacteria_Firmicutes_Clostridium_akagii_NrdJA_NrdJ_NrdJd_Cterm_accno_WP_0268845191	YES	NrdJd
WP_073009644.1	Bacteria_Firmicutes_Clostridium_amylolyticum_NrdJA_NrdJ_NrdJd_Cterm_accno_WP_0730096441	YES	NrdJd
WP_007059221.1	Bacteria_Firmicutes_Clostridium_carboxidivorans_NrdJA_NrdJ_NrdJd_Cterm_accno_WP_0070592211	YES	NrdJd
WP_010077448.1	Bacteria_Firmicutes_Clostridium_cellulovorans_NrdJA_NrdJ_NrdJd_Cterm_accno_WP_0100774481	YES	NrdJd
WP_071614145.1	Bacteria_Firmicutes_Clostridium_estertheticum_NrdJA_NrdJ_NrdJd_Cterm_accno_WP_0716141451	YES	NrdJd
WP_073338181.1	Bacteria_Firmicutes_Clostridium_grantii_NrdJA_NrdJ_NrdJd_Cterm_accno_WP_0733381811	YES	NrdJd
WP_027632951.1	Bacteria_Firmicutes_Clostridium_hydrogeniformans_NrdJA_NrdJ_NrdJd_Cterm_accno_WP_0276329511	YES	NrdJd
WP_073016964.1	Bacteria_Firmicutes_Clostridium_intestinale_NrdJA_NrdJ_NrdJd_Cterm_accno_WP_0730169641	YES	NrdJd
WP_066020111.1	Bacteria_Firmicutes_Clostridium_pasteurianum_NrdJA_NrdJ_NrdJd_Cterm_accno_WP_0660201111	YES	NrdJd
WP_035291545.1	Bacteria_Firmicutes_Clostridium_sp_KNHs214_NrdJA_NrdJ_NrdJd_Cterm_accno_WP_0352915451	YES	NrdJd
WP_074364694.1	Bacteria_Firmicutes_Clostridium_sp_N3C_NrdJA_NrdJ_NrdJd_Cterm_accno_WP_0743646941	YES	NrdJd
WP_066822225.1	Bacteria_Firmicutes_Clostridium_tepidiprofundi_NrdJA_NrdJ_NrdJd_Cterm_accno_WP_0668222251	YES	NrdJd
WP_017413253.1	Bacteria_Firmicutes_Clostridium_tunisiense_NrdJA_NrdJ_NrdJd_Cterm_accno_WP_0174132531	YES	NrdJd
WP_058485801.1	Bacteria_Firmicutes_Defluviitalea_phaphyphila_NrdJA_NrdJ_NrdJd_Cterm_accno_WP_0584858011	YES	NrdJd
WP_071062181.1	Bacteria_Firmicutes_Eubacterium_angustum_NrdJA_NrdJ_NrdJd_Cterm_accno_WP_0710621811	YES	NrdJd
WP_053982662.1	Bacteria_Firmicutes_Lachnospiraceae_bacterium_mt14_NrdJA_NrdJ_NrdJd_Cterm_accno_WP_0539826621	YES	NrdJd
WP_074909273.1	Bacteria_Firmicutes_Proteiniclasticum_ruminis_NrdJA_NrdJ_NrdJd_Cterm_accno_WP_0749092731	YES	NrdJd
WP_040640220.1	Bacteria_Firmicutes_Pseudoramibacter_alactolyticus_NrdJA_NrdJ_NrdJd_Cterm_accno_WP_0406402201	YES	NrdJd
WP_033099162.1	Bacteria_Firmicutes_Thermoactinomyces_daqus_NrdJA_NrdJ_NrdJd_Cterm_accno_WP_0330991621	YES	NrdJd
WP_014856769.1	Bacteria_Ignavibacteriae_Melioribacter_roseus_NrdJA_NrdJ_NrdJd_Cterm_accno_WP_0148567691	YES	NrdJd
WP_005006976.1	Bacteria_Nitrospinae_Nitrospina_gracilis_NrdJA_NrdJ_NrdJd_Cterm_accno_WP_0050069761	YES	NrdJd
WP_048493708.1	Bacteria_Nitrospinae_Nitrospina_sp_SCGC_AAA799_C22_NrdJA_NrdJ_NrdJd_Cterm_accno_WP_0484937081	YES	NrdJd
WP_053379845.1	Bacteria_Nitrospirae_Nitrospira_moscoviensis_NrdJA_NrdJ_NrdJd_Cterm_accno_WP_0533798451	YES	NrdJd
WP_002655390.1	Bacteria_Planctomycetes_Blastopirellula_marina_NrdJA_NrdJ_NrdJd_Cterm_accno_WP_0026553901	YES	NrdJd
WP_010048766.1	Bacteria_Planctomycetes_Gemmata_obscuriglobus_NrdJA_NrdJ_NrdJd_Cterm_accno_WP_0100487661	YES	NrdJd
WP_076348254.1	Bacteria_Planctomycetes_Paludisphaera_borealis_NrdJA_NrdJ_NrdJd_Cterm_accno_WP_0763482541	YES	NrdJd
WP_014435673.1	Bacteria_Planctomycetes_Phycisphaera_mikurensis_NrdJA_NrdJ_NrdJd_Cterm_accno_WP_0144356731	YES	NrdJd
WP_013111422.1	Bacteria_Planctomycetes_Planctopirus_limnophila_NrdJA_NrdJ_NrdJd_Cterm_accno_WP_0131114221	YES	NrdJd
NP_870691.1	Bacteria_Planctomycetes_Rhodopirellula_baltica_SH_1_NrdJA_NrdJ_NrdJd_Cterm_accno_NP_8706911	YES	NrdJd
WP_074312736.1	Bacteria_Planctomycetes_Singulisphaera_sp_GP187_NrdJA_NrdJ_NrdJd_Cterm_accno_WP_0743127361	YES	NrdJd
WP_075221407.1	Bacteria_Proteobacteria_Acuticoccus_yangtzensis_NrdJA_NrdJ_NrdJd_Cterm_accno_WP_0752214071	YES	NrdJd
WP_002711991.1	Bacteria_Proteobacteria_Afipia_clevelandensis_NrdJA_NrdJ_NrdJd_Cterm_accno_WP_0027119911	YES	NrdJd
WP_041450675.1	Bacteria_Proteobacteria_Anaeromyxobacter_dehalogenans_NrdJA_NrdJ_NrdJd_Cterm_accno_WP_0414506751	YES	NrdJd
WP_055845104.1	Bacteria_Proteobacteria_Aurantimonas_sp_Leaf443_NrdJA_NrdJ_NrdJd_Cterm_accno_WP_0558451041	YES	NrdJd
WP_025307588.1	Bacteria_Proteobacteria_Bdellovibrio_bacteriovorus_NrdJA_NrdJ_NrdJd_Cterm_accno_WP_0253075881	YES	NrdJd
WP_038451157.1	Bacteria_Proteobacteria_Bdellovibrio_bacteriovorus_NrdJA_NrdJ_NrdJd_Cterm_accno_WP_0384511571	YES	NrdJd
WP_015470402.1	Bacteria_Proteobacteria_Bdellovibrio_exovorus_NrdJA_NrdJ_NrdJd_Cterm_accno_WP_0154704021	YES	NrdJd
WP_028340928.1	Bacteria_Proteobacteria_Bradyrhizobium_elkanii_NrdJA_NrdJ_NrdJd_Cterm_accno_WP_0283409281	YES	NrdJd
WP_029081160.1	Bacteria_Proteobacteria_Bradyrhizobium_sp_thb2_NrdJA_NrdJ_NrdJd_Cterm_accno_WP_0290811601	YES	NrdJd
WP_009539333.1	Bacteria_Proteobacteria_Caenispirillum_salinarum_NrdJA_NrdJ_NrdJd_Cterm_accno_WP_0095393331	YES	NrdJd
WP_015088812.1	Bacteria_Proteobacteria_Candidatus_Endolissoclinum_faulkneri_NrdJA_NrdJ_NrdJd_Cterm_accno_WP_0150888121	YES	NrdJd
WP_038463883.1	Bacteria_Proteobacteria_Candidatus_Paracaedibacter_acanthamoebae_NrdJA_NrdJ_NrdJd_Cterm_accno_WP_0384638831	YES	NrdJd
WP_013045917.1	Bacteria_Proteobacteria_Candidatus_Puniceispirillum_marinum_NrdJA_NrdJ_NrdJd_Cterm_accno_WP_0130459171	YES	NrdJd
WP_014811575.1	Bacteria_Proteobacteria_Desulfomonile_tiedjei_NrdJA_NrdJ_NrdJd_Cterm_accno_WP_0148115751	YES	NrdJd
WP_022698977.1	Bacteria_Proteobacteria_Euryhalocaulis_caribicus_NrdJA_NrdJ_NrdJd_Cterm_accno_WP_0226989771	YES	NrdJd
WP_026987583.1	Bacteria_Proteobacteria_Fodinicurvata_fenggangensis_NrdJA_NrdJ_NrdJd_Cterm_accno_WP_0269875831	YES	NrdJd
WP_027135696.1	Bacteria_Proteobacteria_Geminicoccus_roseus_NrdJA_NrdJ_NrdJd_Cterm_accno_WP_0271356961	YES	NrdJd
WP_066135939.1	Bacteria_Proteobacteria_Haematospirillum_jordaniae_NrdJA_NrdJ_NrdJd_Cterm_accno_WP_0661359391	YES	NrdJd
WP_045121142.1	Bacteria_Proteobacteria_Haliangium_ochraceum_NrdJA_NrdJ_NrdJd_Cterm_accno_WP_0451211421	YES	NrdJd
WP_026941727.1	Bacteria_Proteobacteria_Hellea_balneolensis_NrdJA_NrdJ_NrdJd_Cterm_accno_WP_0269417271	YES	NrdJd
WP_020399135.1	Bacteria_Proteobacteria_Kordiimonas_gwangyangensis_NrdJA_NrdJ_NrdJd_Cterm_accno_WP_0203991351	YES	NrdJd
WP_009867646.1	Bacteria_Proteobacteria_Magnetospirillum_magnetotacticum_NrdJA_NrdJ_NrdJd_Cterm_accno_WP_0098676461	YES	NrdJd
WP_003598568.1	Bacteria_Proteobacteria_Methylobacterium_extorquens_NrdJA_NrdJ_NrdJd_Cterm_accno_WP_0035985681	YES	NrdJd
WP_024879754.1	Bacteria_Proteobacteria_Methylosinus_sp_LW3_NrdJA_NrdJ_NrdJd_Cterm_accno_WP_0248797541	YES	NrdJd
WP_004272054.1	Bacteria_Proteobacteria_Nitrospirillum_amazonense_NrdJA_NrdJ_NrdJd_Cterm_accno_WP_0042720541	YES	NrdJd
WP_026155444.1	Bacteria_Proteobacteria_Paracoccus_sp_N5_NrdJA_NrdJ_NrdJd_Cterm_accno_WP_0261554441	YES	NrdJd
WP_041794460.1	Bacteria_Proteobacteria_Pararhodospirillum_photometricum_NrdJA_NrdJ_NrdJd_Cterm_accno_WP_0417944601	YES	NrdJd
WP_013300713.1	Bacteria_Proteobacteria_Parvularcula_bermudensis_NrdJA_NrdJ_NrdJd_Cterm_accno_WP_0133007131	YES	NrdJd
WP_036766981.1	Bacteria_Proteobacteria_Parvularcula_oceani_NrdJA_NrdJ_NrdJd_Cterm_accno_WP_0367669811	YES	NrdJd
WP_006971064.1	Bacteria_Proteobacteria_Plesiocystis_pacifica_NrdJA_NrdJ_NrdJd_Cterm_accno_WP_0069710641	YES	NrdJd
WP_041768531.1	Bacteria_Proteobacteria_Pseudovibrio_sp_FOBEG1_NrdJA_NrdJ_NrdJd_Cterm_accno_WP_0417685311	YES	NrdJd
WP_043283740.1	Bacteria_Proteobacteria_Reyranella_massiliensis_NrdJA_NrdJ_NrdJd_Cterm_accno_WP_0432837401	YES	NrdJd
YP_352559.1	Bacteria_Proteobacteria_Rhodobacter_sphaeroides_241_NrdJd_Cterm_accno_YP_3525591	YES	NrdJd
WP_013420436.1	Bacteria_Proteobacteria_Rhodomicrobium_vannielii_NrdJA_NrdJ_NrdJd_Cterm_accno_WP_0134204361	YES	NrdJd
WP_017930279.1	Bacteria_Proteobacteria_Robiginitomaculum_antarcticum_NrdJA_NrdJ_NrdJd_Cterm_accno_WP_0179302791	YES	NrdJd
WP_005623588.1	Bacteria_Proteobacteria_Ruegeria_mobilis_NrdJA_NrdJ_NrdJd_Cterm_accno_WP_0056235881	YES	NrdJd
WP_011047860.1	Bacteria_Proteobacteria_Ruegeria_pomeroyi_NrdJd_Cterm_accno_WP_0110478601	YES	NrdJd
WP_021120107.1	Bacteria_Proteobacteria_Salipiger_mucosus_NrdJA_NrdJ_NrdJd_Cterm_accno_WP_0211201071	YES	NrdJd
WP_061620079.1	Bacteria_Proteobacteria_Sorangium_cellulosum_NrdJA_NrdJ_NrdJd_Cterm_accno_WP_0616200791	YES	NrdJd
WP_002618737.1	Bacteria_Proteobacteria_Stigmatella_aurantiaca_NrdJA_NrdJ_NrdJd_Cterm_accno_WP_0026187371	YES	NrdJd
WP_045444235.1	Bacteria_Proteobacteria_Tepidicaulis_marinus_NrdJA_NrdJ_NrdJd_Cterm_accno_WP_0454442351	YES	NrdJd
WP_069185896.1	Bacteria_Proteobacteria_Terasakiella_sp_PR1_NrdJA_NrdJ_NrdJd_Cterm_accno_WP_0691858961	YES	NrdJd
WP_050727465.1	Bacteria_Proteobacteria_Vulgatibacter_incomptus_NrdJA_NrdJ_NrdJd_Cterm_accno_WP_0507274651	YES	NrdJd
WP_069894024.1	Bacteria_Spirochaetes_Candidatus_Marispirochaeta_associata_NrdJA_NrdJ_NrdJd_Cterm_accno_WP_0698940241	YES	NrdJd
WP_002771527.1	Bacteria_Spirochaetes_Leptonema_illini_NrdJA_NrdJ_NrdJd_Cterm_accno_WP_0027715271	YES	NrdJd
WP_000783489.1	Bacteria_Spirochaetes_Leptospira_interrogans_NrdJA_NrdJ_NrdJd_Cterm_accno_WP_0007834891	YES	NrdJd
WP_028974793.1	Bacteria_Spirochaetes_Spirochaeta_cellobiosiphila_NrdJA_NrdJ_NrdJd_Cterm_accno_WP_0289747931	YES	NrdJd
WP_014623906.1	Bacteria_Spirochaetes_Spirochaeta_thermophila_NrdJA_NrdJ_NrdJd_Cterm_accno_WP_0146239061	YES	NrdJd
WP_013313049.1	Bacteria_Spirochaetes_Spirochaeta_thermophila_NrdJd_Cterm_accno_WP_0133130491	YES	NrdJd
WP_014804007.1	Bacteria_Spirochaetes_Turneriella_parva_NrdJA_NrdJ_NrdJd_Cterm_accno_WP_0148040071	YES	NrdJd
WP_067571853.1	Bacteria_Verrucomicrobia_Akkermansia_NrdJA_NrdJ_NrdJd_Cterm_accno_WP_0675718531	YES	NrdJd
WP_006979848.1	Bacteria_Verrucomicrobia_Chthoniobacter_flavus_NrdJA_NrdJ_NrdJd_Cterm_accno_WP_0069798481	YES	NrdJd
WP_013042729.1	Bacteria_Verrucomicrobia_Coraliomargarita_akajimensis_NrdJA_NrdJ_NrdJd_Cterm_accno_WP_0130427291	YES	NrdJd
WP_007415771.1	Bacteria_Verrucomicrobia_Pedosphaera_parvula_NrdJA_NrdJ_NrdJd_Cterm_accno_WP_0074157711	YES	NrdJd
WP_008098944.1	Bacteria_Verrucomicrobia_Verrucomicrobiae_bacterium_DG1235_NrdJA_NrdJ_NrdJd_Cterm_accno_WP_0080989441	YES	NrdJd
YP_009223789.1	Viruses__Geobacillus_virus_E3_NrdJA_NrdJ_NrdJd_Cterm_accno_YP_0092237891	YES	NrdJd
WP_012842859.1	Bacteria_Bacteroidetes_Rhodothermus_marinus_NrdJA_NrdJ_NrdJf_accno_WP_0128428591	NO	unclassified			perhaps	THCCSIEREAD	WP_012845026.1
WP_011309135.1	Bacteria_Chloroflexi_Dehalococcoides_mccartyi_NrdJA_NrdJ_NrdJf_accno_WP_0113091351	NO	unclassified			YES	DNCACH
WP_015721805.1	Bacteria_Proteobacteria_Geobacter_sp_M18_NrdJA_NrdJ_NrdJf_accno_WP_0157218051	NO	unclassified			NO		WP_015719389.1
WP_051596421.1	Bacteria_Proteobacteria_Hyphomonas_adhaerens_NrdJA_NrdJ_NrdJf_accno_WP_0515964211	NO	unclassified			YES	AKCMSDTC	WP_051596309.1
WP_011418339.1	Bacteria_Proteobacteria_Syntrophus_aciditrophicus_NrdJA_NrdJ_NrdJf_accno_WP_0114183391	NO	unclassified			NO
WP_018076692.1	Bacteria_Proteobacteria_Thiobacillus_denitrificans_NrdJA_NrdJ_NrdJf_accno_WP_0180766921	NO	unclassified			perhaps	VQCCSLEREAD	WP_018079158.1
WP_054965144.1	Bacteria_Proteobacteria_Thiohalorhabdus_denitrificans_NrdJA_NrdJ_NrdJf_accno_WP_0549651441	NO	unclassified			perhaps	PHCCSPERETD
WP_012308791.1	Archaea_Candidatus_Korarchaeota_Candidatus_Korarchaeum_cryptofilum_NrdJA_NrdJ_NrdJf_Cterm_accno_WP_0123087911	YES	unclassified
WP_048097988.1	Archaea_Euryarchaeota_Candidatus_Methanomethylophilus_alvus_NrdJA_NrdJ_NrdJf_Cterm_accno_WP_0480979881	YES	unclassified
WP_012965500.1	Archaea_Euryarchaeota_Ferroglobus_placidus_NrdJA_NrdJ_NrdJf_Cterm_accno_WP_0129655001	YES	unclassified
WP_066141453.1	Archaea_Euryarchaeota_Haladaptatus_sp_R4_NrdJA_NrdJ_NrdJf_Cterm_accno_WP_0661414531	YES	unclassified
WP_004591542.1	Archaea_Euryarchaeota_Haloarcula_japonica_NrdJA_NrdJ_NrdJf_Cterm_accno_WP_0045915421	YES	unclassified
WP_011832581.1	Archaea_Euryarchaeota_Methanocorpusculum_labreanum_NrdJA_NrdJ_NrdJf_Cterm_accno_WP_0118325811	YES	unclassified
WP_067048598.1	Archaea_Euryarchaeota_Methanofollis_ethanolicus_NrdJA_NrdJ_NrdJf_Cterm_accno_WP_0670485981	YES	unclassified
WP_011991034.1	Archaea_Euryarchaeota_Methanoregula_boonei_NrdJA_NrdJ_NrdJf_Cterm_accno_WP_0119910341	YES	unclassified
WP_004267051.1	Archaea_Euryarchaeota_Natrialba_magadii_NrdJA_NrdJ_NrdJf_Cterm_accno_WP_0042670511	YES	unclassified
WP_012572778.1	Archaea_Euryarchaeota_Thermococcus_onnurineus_NrdJA_NrdJ_NrdJf_Cterm_accno_WP_0125727781	YES	unclassified
WP_008300845.1	Archaea_Thaumarchaeota_Candidatus_Nitrosopumilus_salaria_NrdJA_NrdJ_NrdJf_Cterm_accno_WP_0083008451	YES	unclassified
WP_075056131.1	Archaea_Thaumarchaeota_Nitrososphaera_viennensis_NrdJA_NrdJ_NrdJf_Cterm_accno_WP_0750561311	YES	unclassified
WP_026370965.1	Bacteria__bacterium_JKG1_NrdJA_NrdJ_NrdJf_Cterm_accno_WP_0263709651	YES	unclassified
WP_057952777.1	Bacteria__bacterium_L21SpiD4_NrdJA_NrdJ_NrdJf_Cterm_accno_WP_0579527771	YES	unclassified
WP_038322013.1	Bacteria__bacterium_MS4_NrdJA_NrdJ_NrdJf_Cterm_accno_WP_0383220131	YES	unclassified
WP_012874007.1	Bacteria__Thermobaculum_terrenum_NrdJA_NrdJ_NrdJf_Cterm_accno_WP_0128740071	YES	unclassified
WP_041977648.1	Bacteria_Acidobacteria_Pyrinomonas_methylaliphatogenes_NrdJA_NrdJ_NrdJf_Cterm_accno_WP_0419776481	YES	unclassified
WP_038684968.1	Bacteria_Actinobacteria_Rubrobacter_radiotolerans_NrdJA_NrdJ_NrdJf_Cterm_accno_WP_0386849681	YES	unclassified
WP_036767740.1	Bacteria_Aquificae_Persephonella_sp_KM09Lau8_NrdJA_NrdJ_NrdJf_Cterm_accno_WP_0367677401	YES	unclassified
WP_012673984.1	Bacteria_Aquificae_Sulfurihydrogenibium_azorense_NrdJA_NrdJ_NrdJf_Cterm_accno_WP_0126739841	YES	unclassified
WP_009133590.1	Bacteria_Bacteroidetes_Alistipes_indistinctus_NrdJA_NrdJ_NrdJf_Cterm_accno_WP_0091335901	YES	unclassified
WP_066040338.1	Bacteria_Bacteroidetes_Bacteroidales_bacterium_KA00251_NrdJA_NrdJ_NrdJf_Cterm_accno_WP_0660403381	YES	unclassified
WP_004294011.1	Bacteria_Bacteroidetes_Bacteroides_eggerthii_NrdJA_NrdJ_NrdJf_Cterm_accno_WP_0042940111	YES	unclassified
WP_025019214.1	Bacteria_Bacteroidetes_Bacteroides_sartorii_NrdJA_NrdJ_NrdJf_Cterm_accno_WP_0250192141	YES	unclassified
WP_040310570.1	Bacteria_Bacteroidetes_Bacteroidetes_oral_taxon_274_NrdJA_NrdJ_NrdJf_Cterm_accno_WP_0403105701	YES	unclassified
WP_012573646.1	Bacteria_Bacteroidetes_Candidatus_Azobacteroides_pseudotrichonymphae_NrdJA_NrdJ_NrdJf_Cterm_accno_WP_0125736461	YES	unclassified
WP_027376406.1	Bacteria_Bacteroidetes_Chryseobacterium_palustre_NrdJA_NrdJ_NrdJf_Cterm_accno_WP_0273764061	YES	unclassified
WP_009579445.1	Bacteria_Bacteroidetes_Fulvivirga_imtechensis_NrdJA_NrdJ_NrdJf_Cterm_accno_WP_0095794451	YES	unclassified
WP_013764761.1	Bacteria_Bacteroidetes_Haliscomenobacter_hydrossis_NrdJA_NrdJ_NrdJf_Cterm_accno_WP_0137647611	YES	unclassified
WP_008238099.1	Bacteria_Bacteroidetes_Imtechella_halotolerans_NrdJA_NrdJ_NrdJf_Cterm_accno_WP_0082380991	YES	unclassified
WP_062042964.1	Bacteria_Bacteroidetes_Lentimicrobium_saccharophilum_NrdJA_NrdJ_NrdJf_Cterm_accno_WP_0620429641	YES	unclassified
WP_014200839.1	Bacteria_Bacteroidetes_Owenweeksia_hongkongensis_NrdJA_NrdJ_NrdJf_Cterm_accno_WP_0142008391	YES	unclassified
WP_013760596.1	Bacteria_Bacteroidetes_Porphyromonas_asaccharolytica_NrdJA_NrdJ_NrdJf_Cterm_accno_WP_0137605961	YES	unclassified
WP_070707540.1	Bacteria_Bacteroidetes_Porphyromonas_sp_HMSC077F02_NrdJA_NrdJ_NrdJf_Cterm_accno_WP_0707075401	YES	unclassified
WP_004359221.1	Bacteria_Bacteroidetes_Prevotella_melaninogenica_NrdJA_NrdJ_NrdJf_Cterm_accno_WP_0043592211	YES	unclassified
WP_013060862.1	Bacteria_Bacteroidetes_Salinibacter_ruber_NrdJA_NrdJ_NrdJf_Cterm_accno_WP_0130608621	YES	unclassified
WP_052634568.1	Bacteria_Bacteroidetes_Sanguibacteroides_justesenii_NrdJA_NrdJ_NrdJf_Cterm_accno_WP_0526345681	YES	unclassified
WP_073168863.1	Bacteria_Bacteroidetes_Tangfeifania_diversioriginum_NrdJA_NrdJ_NrdJf_Cterm_accno_WP_0731688631	YES	unclassified
WP_038031736.1	Bacteria_Bacteroidetes_Thermonema_rossianum_NrdJA_NrdJ_NrdJf_Cterm_accno_WP_0380317361	YES	unclassified
WP_044278922.1	Bacteria_Candidatus_Cloacimonetes_Candidatus_Cloacimonas_acidaminovorans_NrdJA_NrdJ_NrdJf_Cterm_accno_WP_0442789221	YES	unclassified
WP_014435063.1	Bacteria_Chloroflexi_Caldilinea_aerophila_NrdJA_NrdJ_NrdJf_Cterm_accno_WP_0144350631	YES	unclassified
WP_012257621.1	Bacteria_Chloroflexi_Chloroflexus_NrdJA_NrdJ_NrdJf_Cterm_accno_WP_0122576211	YES	unclassified
WP_041219073.1	Bacteria_Chloroflexi_Dehalococcoides_mccartyi_NrdJA_NrdJ_NrdJf_Cterm_accno_WP_0412190731	YES	unclassified
WP_058439994.1	Bacteria_Chloroflexi_Dehalogenimonas_alkenigignens_NrdJA_NrdJ_NrdJf_Cterm_accno_WP_0584399941	YES	unclassified
WP_062277604.1	Bacteria_Chloroflexi_Flexilinea_flocculi_NrdJA_NrdJ_NrdJf_Cterm_accno_WP_0622776041	YES	unclassified
WP_054520832.1	Bacteria_Chloroflexi_Thermanaerothrix_daxensis_NrdJA_NrdJ_NrdJf_Cterm_accno_WP_0545208321	YES	unclassified
WP_027388904.1	Bacteria_Chrysiogenetes_Chrysiogenes_arsenatis_NrdJA_NrdJ_NrdJf_Cterm_accno_WP_0273889041	YES	unclassified
WP_013450739.1	Bacteria_Deferribacteres_Calditerrivibrio_nitroreducens_NrdJA_NrdJ_NrdJf_Cterm_accno_WP_0134507391	YES	unclassified
WP_013011164.1	Bacteria_Deferribacteres_Denitrovibrio_acetiphilus_NrdJA_NrdJ_NrdJf_Cterm_accno_WP_0130111641	YES	unclassified
WP_041262533.1	Bacteria_Deferribacteres_Flexistipes_sinusarabici_NrdJA_NrdJ_NrdJf_Cterm_accno_WP_0412625331	YES	unclassified
WP_022850223.1	Bacteria_Deferribacteres_Geovibrio_sp_L21AceBES_NrdJA_NrdJ_NrdJf_Cterm_accno_WP_0228502231	YES	unclassified
WP_023276234.1	Bacteria_Deferribacteres_Mucispirillum_schaedleri_NrdJA_NrdJ_NrdJf_Cterm_accno_WP_0232762341	YES	unclassified
WP_034343740.1	Bacteria_DeinococcusThermus_Deinococcus_misasensis_NrdJA_NrdJ_NrdJf_Cterm_accno_WP_0343437401	YES	unclassified
NP_296095.1	Bacteria_DeinococcusThermus_Deinococcus_radiodurans_R1_NrdJA_NrdJ_NrdJf_Cterm_accno_NP_2960951	YES	unclassified
WP_013704407.1	Bacteria_DeinococcusThermus_Marinithermus_hydrothermalis_NrdJA_NrdJ_NrdJf_Cterm_accno_WP_0137044071	YES	unclassified
WP_013014343.1	Bacteria_DeinococcusThermus_Meiothermus_ruber_NrdJA_NrdJ_NrdJf_Cterm_accno_WP_0130143431	YES	unclassified
WP_013449695.1	Bacteria_DeinococcusThermus_Oceanithermus_profundus_NrdJA_NrdJ_NrdJf_Cterm_accno_WP_0134496951	YES	unclassified
WP_013458110.1	Bacteria_DeinococcusThermus_Oceanithermus_profundus_NrdJA_NrdJ_NrdJf_Cterm_accno_WP_0134581101	YES	unclassified
WP_018460528.1	Bacteria_DeinococcusThermus_Thermus_oshimai_NrdJA_NrdJ_NrdJf_Cterm_accno_WP_0184605281	YES	unclassified
WP_041723562.1	Bacteria_Dictyoglomi_Dictyoglomus_thermophilum_NrdJA_NrdJ_NrdJf_Cterm_accno_WP_0417235621	YES	unclassified
WP_052570577.1	Bacteria_Elusimicrobia_Endomicrobium_proavitum_NrdJA_NrdJ_NrdJf_Cterm_accno_WP_0525705771	YES	unclassified
WP_060778747.1	Bacteria_Firmicutes_Aerococcus_urinae_NrdJA_NrdJ_NrdJf_Cterm_accno_WP_0607787471	YES	unclassified
WP_072907543.1	Bacteria_Firmicutes_Anaerobranca_californiensis_NrdJA_NrdJ_NrdJf_Cterm_accno_WP_0729075431	YES	unclassified
WP_069035429.1	Bacteria_Firmicutes_Bacillus_luciferensis_NrdJA_NrdJ_NrdJf_Cterm_accno_WP_0690354291	YES	unclassified
WP_004437775.1	Bacteria_Firmicutes_Bacillus_methanolicus_NrdJA_NrdJ_NrdJf_Cterm_accno_WP_0044377751	YES	unclassified
WP_003020751.1	Bacteria_Firmicutes_Blautia_hansenii_NrdJA_NrdJ_NrdJf_Cterm_accno_WP_0030207511	YES	unclassified
WP_018593875.1	Bacteria_Firmicutes_Blautia_producta_NrdJA_NrdJ_NrdJf_Cterm_accno_WP_0185938751	YES	unclassified
WP_003344202.1	Bacteria_Firmicutes_Brevibacillus_laterosporus_NrdJA_NrdJ_NrdJf_Cterm_accno_WP_0033442021	YES	unclassified
WP_007504639.1	Bacteria_Firmicutes_Caldalkalibacillus_thermarum_NrdJA_NrdJ_NrdJf_Cterm_accno_WP_0075046391	YES	unclassified
WP_026487012.1	Bacteria_Firmicutes_Caldanaerobius_polysaccharolyticus_NrdJA_NrdJ_NrdJf_Cterm_accno_WP_0264870121	YES	unclassified
WP_026487657.1	Bacteria_Firmicutes_Caldanaerobius_polysaccharolyticus_NrdJA_NrdJ_NrdJf_Cterm_accno_WP_0264876571	YES	unclassified
WP_025747341.1	Bacteria_Firmicutes_Caldicoprobacter_oshimai_NrdJA_NrdJ_NrdJf_Cterm_accno_WP_0257473411	YES	unclassified
WP_057979431.1	Bacteria_Firmicutes_Caloramator_mitchellensis_NrdJA_NrdJ_NrdJf_Cterm_accno_WP_0579794311	YES	unclassified
WP_072968393.1	Bacteria_Firmicutes_Caminicella_sporogenes_NrdJA_NrdJ_NrdJf_Cterm_accno_WP_0729683931	YES	unclassified
WP_012302365.1	Bacteria_Firmicutes_Candidatus_Desulforudis_audaxviator_NrdJA_NrdJ_NrdJf_Cterm_accno_WP_0123023651	YES	unclassified
WP_040198086.1	Bacteria_Firmicutes_Candidatus_Soleaferrea_massiliensis_NrdJA_NrdJ_NrdJf_Cterm_accno_WP_0401980861	YES	unclassified
WP_028051411.1	Bacteria_Firmicutes_Carboxydothermus_ferrireducens_NrdJA_NrdJ_NrdJf_Cterm_accno_WP_0280514111	YES	unclassified
WP_034551387.1	Bacteria_Firmicutes_Carnobacterium_funditum_NrdJA_NrdJ_NrdJf_Cterm_accno_WP_0345513871	YES	unclassified
WP_059109552.1	Bacteria_Firmicutes_Catabacter_hongkongensis_NrdJA_NrdJ_NrdJf_Cterm_accno_WP_0591095521	YES	unclassified
WP_026895676.1	Bacteria_Firmicutes_Clostridiisalibacter_paucivorans_NrdJA_NrdJ_NrdJf_Cterm_accno_WP_0268956761	YES	unclassified
WP_003428321.1	Bacteria_Firmicutes_Clostridioides_difficile_NrdJA_NrdJ_NrdJf_Cterm_accno_WP_0034283211	YES	unclassified
WP_021381401.1	Bacteria_Firmicutes_Clostridioides_difficile_NrdJA_NrdJ_NrdJf_Cterm_accno_WP_0213814011	YES	unclassified
WP_074078869.1	Bacteria_Firmicutes_Clostridioides_difficile_NrdJA_NrdJ_NrdJf_Cterm_accno_WP_0740788691	YES	unclassified
WP_014256310.1	Bacteria_Firmicutes_Clostridium_clariflavum_NrdJA_NrdJ_NrdJf_Cterm_accno_WP_0142563101	YES	unclassified
WP_044927981.1	Bacteria_Firmicutes_Clostridium_leptum_NrdJA_NrdJ_NrdJf_Cterm_accno_WP_0449279811	YES	unclassified
WP_006356698.1	Bacteria_Firmicutes_Clostridium_methylpentosum_NrdJA_NrdJ_NrdJf_Cterm_accno_WP_0063566981	YES	unclassified
WP_075810301.1	Bacteria_Firmicutes_Clostridium_perfringens_NrdJA_NrdJ_NrdJf_Cterm_accno_WP_0758103011	YES	unclassified
WP_044992920.1	Bacteria_Firmicutes_Clostridium_sp_ATCC_29733_NrdJA_NrdJ_NrdJf_Cterm_accno_WP_0449929201	YES	unclassified
WP_018962849.1	Bacteria_Firmicutes_Coprothermobacter_platensis_NrdJA_NrdJ_NrdJf_Cterm_accno_WP_0189628491	YES	unclassified
WP_028307258.1	Bacteria_Firmicutes_Desulfitibacter_alkalitolerans_NrdJA_NrdJ_NrdJf_Cterm_accno_WP_0283072581	YES	unclassified
WP_014825268.1	Bacteria_Firmicutes_Desulfosporosinus_acidiphilus_NrdJA_NrdJ_NrdJf_Cterm_accno_WP_0148252681	YES	unclassified
WP_069701723.1	Bacteria_Firmicutes_Desulfuribacillus_stibiiarsenatis_NrdJA_NrdJ_NrdJf_Cterm_accno_WP_0697017231	YES	unclassified
WP_008859904.1	Bacteria_Firmicutes_Dialister_succinatiphilus_NrdJA_NrdJ_NrdJf_Cterm_accno_WP_0088599041	YES	unclassified
WP_067535237.1	Bacteria_Firmicutes_Emergencia_timonensis_NrdJA_NrdJ_NrdJf_Cterm_accno_WP_0675352371	YES	unclassified
WP_067395523.1	Bacteria_Firmicutes_Enterococcus_canis_NrdJA_NrdJ_NrdJf_Cterm_accno_WP_0673955231	YES	unclassified
WP_002314383.1	Bacteria_Firmicutes_Enterococcus_faecium_NrdJA_NrdJ_NrdJf_Cterm_accno_WP_0023143831	YES	unclassified
WP_008377218.1	Bacteria_Firmicutes_Enterococcus_NrdJA_NrdJ_NrdJf_Cterm_accno_WP_0083772181	YES	unclassified
WP_013484197.1	Bacteria_Firmicutes_Ethanoligenens_harbinense_NrdJA_NrdJ_NrdJf_Cterm_accno_WP_0134841971	YES	unclassified
WP_019214852.1	Bacteria_Firmicutes_Fenollaria_massiliensis_NrdJA_NrdJ_NrdJf_Cterm_accno_WP_0192148521	YES	unclassified
WP_044733285.1	Bacteria_Firmicutes_Geobacillus_kaustophilus_NrdJA_NrdJ_NrdJf_Cterm_accno_WP_0447332851	YES	unclassified
WP_015327116.1	Bacteria_Firmicutes_Halobacteroides_halobius_NrdJA_NrdJ_NrdJf_Cterm_accno_WP_0153271161	YES	unclassified
WP_027339110.1	Bacteria_Firmicutes_Halonatronum_saccharophilum_NrdJA_NrdJ_NrdJf_Cterm_accno_WP_0273391101	YES	unclassified
WP_041606740.1	Bacteria_Firmicutes_Halothermothrix_orenii_NrdJA_NrdJ_NrdJf_Cterm_accno_WP_0416067401	YES	unclassified
WP_072685581.1	Bacteria_Firmicutes_Holdemania_sp_MarseilleP2844_NrdJA_NrdJ_NrdJf_Cterm_accno_WP_0726855811	YES	unclassified
WP_050616941.1	Bacteria_Firmicutes_Intestinimonas_massiliensis_NrdJA_NrdJ_NrdJf_Cterm_accno_WP_0506169411	YES	unclassified
WP_027108950.1	Bacteria_Firmicutes_Lacticigenium_naphtae_NrdJA_NrdJ_NrdJf_Cterm_accno_WP_0271089501	YES	unclassified
WP_025083234.1	Bacteria_Firmicutes_Lactobacillus_fuchuensis_NrdJA_NrdJ_NrdJf_Cterm_accno_WP_0250832341	YES	unclassified
WP_056946566.1	Bacteria_Firmicutes_Lactobacillus_NrdJA_NrdJ_NrdJf_Cterm_accno_WP_0569465661	YES	unclassified
WP_020309672.1	Bacteria_Firmicutes_Megasphaera_NrdJA_NrdJ_NrdJf_Cterm_accno_WP_0203096721	YES	unclassified
WP_054937632.1	Bacteria_Firmicutes_Moorella_glycerini_NrdJA_NrdJ_NrdJf_Cterm_accno_WP_0549376321	YES	unclassified
WP_069588293.1	Bacteria_Firmicutes_Moorella_thermoacetica_NrdJA_NrdJ_NrdJf_Cterm_accno_WP_0695882931	YES	unclassified
WP_069590299.1	Bacteria_Firmicutes_Moorella_thermoacetica_NrdJA_NrdJ_NrdJf_Cterm_accno_WP_0695902991	YES	unclassified
WP_012446639.1	Bacteria_Firmicutes_Natranaerobius_thermophilus_NrdJA_NrdJ_NrdJf_Cterm_accno_WP_0124466391	YES	unclassified
WP_068717061.1	Bacteria_Firmicutes_Orenia_metallireducens_NrdJA_NrdJ_NrdJf_Cterm_accno_WP_0687170611	YES	unclassified
WP_068684304.1	Bacteria_Firmicutes_Paenibacillus_oryzae_NrdJA_NrdJ_NrdJf_Cterm_accno_WP_0686843041	YES	unclassified
WP_049867128.1	Bacteria_Firmicutes_Paenibacillus_sp_D9_NrdJA_NrdJ_NrdJf_Cterm_accno_WP_0498671281	YES	unclassified
WP_073148560.1	Bacteria_Firmicutes_Paramaledivibacter_caminithermalis_NrdJA_NrdJ_NrdJf_Cterm_accno_WP_0731485601	YES	unclassified
WP_009430364.1	Bacteria_Firmicutes_Peptoniphilus_sp_oral_taxon_375_NrdJA_NrdJ_NrdJf_Cterm_accno_WP_0094303641	YES	unclassified
WP_036830896.1	Bacteria_Firmicutes_Pontibacillus_litoralis_NrdJA_NrdJ_NrdJf_Cterm_accno_WP_0368308961	YES	unclassified
WP_072935449.1	Bacteria_Firmicutes_Schwartzia_succinivorans_NrdJA_NrdJ_NrdJf_Cterm_accno_WP_0729354491	YES	unclassified
WP_014426173.1	Bacteria_Firmicutes_Selenomonas_ruminantium_NrdJA_NrdJ_NrdJf_Cterm_accno_WP_0144261731	YES	unclassified
WP_071140139.1	Bacteria_Firmicutes_Sporanaerobacter_sp_PP176a_NrdJA_NrdJ_NrdJf_Cterm_accno_WP_0711401391	YES	unclassified
WP_053958749.1	Bacteria_Firmicutes_Sulfobacillus_thermosulfidooxidans_NrdJA_NrdJ_NrdJf_Cterm_accno_WP_0539587491	YES	unclassified
WP_011196879.1	Bacteria_Firmicutes_Symbiobacterium_thermophilum_NrdJA_NrdJ_NrdJf_Cterm_accno_WP_0111968791	YES	unclassified
WP_059033236.1	Bacteria_Firmicutes_Tepidanaerobacter_syntrophicus_NrdJA_NrdJ_NrdJf_Cterm_accno_WP_0590332361	YES	unclassified
WP_041591807.1	Bacteria_Firmicutes_Tetragenococcus_halophilus_NrdJA_NrdJ_NrdJf_Cterm_accno_WP_0415918071	YES	unclassified
WP_013494757.1	Bacteria_Firmicutes_Thermaerobacter_marianensis_NrdJA_NrdJ_NrdJf_Cterm_accno_WP_0134947571	YES	unclassified
WP_006569588.1	Bacteria_Firmicutes_Thermoanaerobacter_siderophilus_NrdJA_NrdJ_NrdJf_Cterm_accno_WP_0065695881	YES	unclassified
WP_068556868.1	Bacteria_Firmicutes_Thermotalea_metallivorans_NrdJA_NrdJ_NrdJf_Cterm_accno_WP_0685568681	YES	unclassified
WP_034547417.1	Bacteria_Firmicutes_Tissierellia_bacterium_S714_NrdJA_NrdJ_NrdJf_Cterm_accno_WP_0345474171	YES	unclassified
WP_005947686.1	Bacteria_Fusobacteria_Fusobacterium_varium_NrdJA_NrdJ_NrdJf_Cterm_accno_WP_0059476861	YES	unclassified
WP_028857318.1	Bacteria_Fusobacteria_Psychrilyobacter_atlanticus_NrdJA_NrdJ_NrdJf_Cterm_accno_WP_0288573181	YES	unclassified
WP_012682431.1	Bacteria_Gemmatimonadetes_Gemmatimonas_aurantiaca_NrdJA_NrdJ_NrdJf_Cterm_accno_WP_0126824311	YES	unclassified
WP_040335782.1	Bacteria_Nitrospirae_Candidatus_Magnetobacterium_casensis_NrdJA_NrdJ_NrdJf_Cterm_accno_WP_0403357821	YES	unclassified
WP_014448659.1	Bacteria_Nitrospirae_Leptospirillum_ferrooxidans_NrdJA_NrdJ_NrdJf_Cterm_accno_WP_0144486591	YES	unclassified
WP_053380534.1	Bacteria_Nitrospirae_Nitrospira_moscoviensis_NrdJA_NrdJ_NrdJf_Cterm_accno_WP_0533805341	YES	unclassified
WP_012545329.1	Bacteria_Nitrospirae_Thermodesulfovibrio_yellowstonii_NrdJA_NrdJ_NrdJf_Cterm_accno_WP_0125453291	YES	unclassified
WP_035179822.1	Bacteria_Proteobacteria_Acidocella_facilis_NrdJA_NrdJ_NrdJf_Cterm_accno_WP_0351798221	YES	unclassified
WP_052367554.1	Bacteria_Proteobacteria_Algiphilus_aromaticivorans_NrdJA_NrdJ_NrdJf_Cterm_accno_WP_0523675541	YES	unclassified
WP_029641593.1	Bacteria_Proteobacteria_alpha_proteobacterium_Mf_105b01_NrdJA_NrdJ_NrdJf_Cterm_accno_WP_0296415931	YES	unclassified
WP_057884159.1	Bacteria_Proteobacteria_Altererythrobacter_troitsensis_NrdJA_NrdJ_NrdJf_Cterm_accno_WP_0578841591	YES	unclassified
WP_012632756.1	Bacteria_Proteobacteria_Anaeromyxobacter_dehalogenans_NrdJA_NrdJ_NrdJf_Cterm_accno_WP_0126327561	YES	unclassified
WP_015420594.1	Bacteria_Proteobacteria_beta_proteobacterium_CB_NrdJA_NrdJ_NrdJf_Cterm_accno_WP_0154205941	YES	unclassified
WP_076019430.1	Bacteria_Proteobacteria_Betaproteobacteria_bacterium_GR1643_NrdJA_NrdJ_NrdJf_Cterm_accno_WP_0760194301	YES	unclassified
WP_009733383.1	Bacteria_Proteobacteria_Bilophila_sp_4_1_30_NrdJA_NrdJ_NrdJf_Cterm_accno_WP_0097333831	YES	unclassified
WP_008263253.1	Bacteria_Proteobacteria_Brevundimonas_sp_BAL3_NrdJA_NrdJ_NrdJf_Cterm_accno_WP_0082632531	YES	unclassified
WP_004536612.1	Bacteria_Proteobacteria_Burkholderia_pseudomallei_NrdJA_NrdJ_NrdJf_Cterm_accno_WP_0045366121	YES	unclassified
WP_023842752.1	Bacteria_Proteobacteria_Burkholderia_sp_M701_NrdJA_NrdJ_NrdJf_Cterm_accno_WP_0238427521	YES	unclassified
WP_014194417.1	Bacteria_Proteobacteria_Burkholderia_sp_YI23_NrdJA_NrdJ_NrdJf_Cterm_accno_WP_0141944171	YES	unclassified
WP_045467066.1	Bacteria_Proteobacteria_Burkholderiales_bacterium_GJE10_NrdJA_NrdJ_NrdJf_Cterm_accno_WP_0454670661	YES	unclassified
WP_048439067.1	Bacteria_Proteobacteria_Caenimonas_sp_SL110_NrdJA_NrdJ_NrdJf_Cterm_accno_WP_0484390671	YES	unclassified
WP_009541220.1	Bacteria_Proteobacteria_Caenispirillum_salinarum_NrdJA_NrdJ_NrdJf_Cterm_accno_WP_0095412201	YES	unclassified
WP_015765576.1	Bacteria_Proteobacteria_Candidatus_Accumulibacter_phosphatis_NrdJA_NrdJ_NrdJf_Cterm_accno_WP_0157655761	YES	unclassified
WP_046477703.1	Bacteria_Proteobacteria_Candidatus_Filomicrobium_marinum_NrdJA_NrdJ_NrdJf_Cterm_accno_WP_0464777031	YES	unclassified
WP_043682618.1	Bacteria_Proteobacteria_Castellaniella_defragrans_NrdJA_NrdJ_NrdJf_Cterm_accno_WP_0436826181	YES	unclassified
WP_066774748.1	Bacteria_Proteobacteria_Caulobacteraceae_bacterium_OTSz_A_272_NrdJA_NrdJ_NrdJf_Cterm_accno_WP_0667747481	YES	unclassified
WP_045530207.1	Bacteria_Proteobacteria_Comamonadaceae_bacterium_A1_NrdJA_NrdJ_NrdJf_Cterm_accno_WP_0455302071	YES	unclassified
WP_042412861.1	Bacteria_Proteobacteria_Comamonas_aquatica_NrdJA_NrdJ_NrdJf_Cterm_accno_WP_0424128611	YES	unclassified
WP_024538186.1	Bacteria_Proteobacteria_Comamonas_badia_NrdJA_NrdJ_NrdJf_Cterm_accno_WP_0245381861	YES	unclassified
WP_008648303.1	Bacteria_Proteobacteria_Cupriavidus_sp_HMR1_NrdJA_NrdJ_NrdJf_Cterm_accno_WP_0086483031	YES	unclassified
WP_019575685.1	Bacteria_Proteobacteria_Curvibacter_lanceolatus_NrdJA_NrdJ_NrdJf_Cterm_accno_WP_0195756851	YES	unclassified
WP_025322943.1	Bacteria_Proteobacteria_Deferrisoma_camini_NrdJA_NrdJ_NrdJf_Cterm_accno_WP_0253229431	YES	unclassified
WP_016451949.1	Bacteria_Proteobacteria_Delftia_acidovorans_NrdJA_NrdJ_NrdJf_Cterm_accno_WP_0164519491	YES	unclassified
WP_040867640.1	Bacteria_Proteobacteria_delta_proteobacterium_MLMS1_NrdJA_NrdJ_NrdJf_Cterm_accno_WP_0408676401	YES	unclassified
WP_006420019.1	Bacteria_Proteobacteria_delta_proteobacterium_NaphS2_NrdJA_NrdJ_NrdJf_Cterm_accno_WP_0064200191	YES	unclassified
WP_051378836.1	Bacteria_Proteobacteria_Derxia_gummosa_NrdJA_NrdJ_NrdJf_Cterm_accno_WP_0513788361	YES	unclassified
WP_073039034.1	Bacteria_Proteobacteria_Desulfacinum_infernum_NrdJA_NrdJ_NrdJf_Cterm_accno_WP_0730390341	YES	unclassified
WP_012610069.1	Bacteria_Proteobacteria_Desulfatibacillum_alkenivorans_NrdJA_NrdJ_NrdJf_Cterm_accno_WP_0126100691	YES	unclassified
WP_028321674.1	Bacteria_Proteobacteria_Desulfatiglans_anilini_NrdJA_NrdJ_NrdJf_Cterm_accno_WP_0283216741	YES	unclassified
WP_054034135.1	Bacteria_Proteobacteria_Desulfatitalea_tepidiphila_NrdJA_NrdJ_NrdJf_Cterm_accno_WP_0540341351	YES	unclassified
WP_013707766.1	Bacteria_Proteobacteria_Desulfobacca_acetoxidans_NrdJA_NrdJ_NrdJf_Cterm_accno_WP_0137077661	YES	unclassified
WP_015906434.1	Bacteria_Proteobacteria_Desulfobacterium_autotrophicum_NrdJA_NrdJ_NrdJf_Cterm_accno_WP_0159064341	YES	unclassified
WP_028582351.1	Bacteria_Proteobacteria_Desulfobulbus_japonicus_NrdJA_NrdJ_NrdJf_Cterm_accno_WP_0285823511	YES	unclassified
WP_049673112.1	Bacteria_Proteobacteria_Desulfocarbo_indianensis_NrdJA_NrdJ_NrdJf_Cterm_accno_WP_0496731121	YES	unclassified
WP_040416505.1	Bacteria_Proteobacteria_Desulfococcus_multivorans_NrdJA_NrdJ_NrdJf_Cterm_accno_WP_0404165051	YES	unclassified
WP_045214847.1	Bacteria_Proteobacteria_Desulfonatronovibrio_magnus_NrdJA_NrdJ_NrdJf_Cterm_accno_WP_0452148471	YES	unclassified
WP_054693186.1	Bacteria_Proteobacteria_Desulfosarcina_cetonica_NrdJA_NrdJ_NrdJf_Cterm_accno_WP_0546931861	YES	unclassified
WP_022667726.1	Bacteria_Proteobacteria_Desulfospira_joergensenii_NrdJA_NrdJ_NrdJf_Cterm_accno_WP_0226677261	YES	unclassified
WP_013515989.1	Bacteria_Proteobacteria_Desulfovibrio_aespoeensis_NrdJA_NrdJ_NrdJf_Cterm_accno_WP_0135159891	YES	unclassified
WP_005990958.1	Bacteria_Proteobacteria_Desulfovibrio_fructosivorans_NrdJA_NrdJ_NrdJf_Cterm_accno_WP_0059909581	YES	unclassified
WP_021759431.1	Bacteria_Proteobacteria_Desulfovibrio_gigas_NrdJA_NrdJ_NrdJf_Cterm_accno_WP_0217594311	YES	unclassified
WP_015850711.1	Bacteria_Proteobacteria_Desulfovibrio_salexigens_NrdJA_NrdJ_NrdJf_Cterm_accno_WP_0158507111	YES	unclassified
WP_029896126.1	Bacteria_Proteobacteria_Desulfovibrio_sp_L21SyrAB_NrdJA_NrdJ_NrdJf_Cterm_accno_WP_0298961261	YES	unclassified
WP_010940634.1	Bacteria_Proteobacteria_Desulfovibrio_vulgaris_NrdJA_NrdJ_NrdJf_Cterm_accno_WP_0109406341	YES	unclassified
WP_025391213.1	Bacteria_Proteobacteria_Desulfurella_acetivorans_NrdJA_NrdJ_NrdJf_Cterm_accno_WP_0253912131	YES	unclassified
WP_051361197.1	Bacteria_Proteobacteria_Desulfuromonas_sp_TF_NrdJA_NrdJ_NrdJf_Cterm_accno_WP_0513611971	YES	unclassified
WP_044346357.1	Bacteria_Proteobacteria_Dethiosulfatarculus_sandiegensis_NrdJA_NrdJ_NrdJf_Cterm_accno_WP_0443463571	YES	unclassified
WP_067620161.1	Bacteria_Proteobacteria_Dissulfuribacter_thermophilus_NrdJA_NrdJ_NrdJf_Cterm_accno_WP_0676201611	YES	unclassified
WP_028099076.1	Bacteria_Proteobacteria_Dongia_sp_URHE0060_NrdJA_NrdJ_NrdJf_Cterm_accno_WP_0280990761	YES	unclassified
WP_013293950.1	Bacteria_Proteobacteria_Gallionella_capsiferriformans_NrdJA_NrdJ_NrdJf_Cterm_accno_WP_0132939501	YES	unclassified
WP_004512069.1	Bacteria_Proteobacteria_Geobacter_metallireducens_NrdJA_NrdJ_NrdJf_Cterm_accno_WP_0045120691	YES	unclassified
WP_074218022.1	Bacteria_Proteobacteria_Halodesulfovibrio_marinisediminis_NrdJA_NrdJ_NrdJf_Cterm_accno_WP_0742180221	YES	unclassified
WP_070987447.1	Bacteria_Proteobacteria_Halofilum_ochraceum_NrdJA_NrdJ_NrdJf_Cterm_accno_WP_0709874471	YES	unclassified
WP_013681875.1	Bacteria_Proteobacteria_Hippea_maritima_NrdJA_NrdJ_NrdJf_Cterm_accno_WP_0136818751	YES	unclassified
WP_024276460.1	Bacteria_Proteobacteria_Hyphomicrobium_sp_802_NrdJA_NrdJ_NrdJf_Cterm_accno_WP_0242764601	YES	unclassified
WP_072386025.1	Bacteria_Proteobacteria_Hyphomicrobium_sp_CS1BSMeth3_NrdJA_NrdJ_NrdJf_Cterm_accno_WP_0723860251	YES	unclassified
WP_068464875.1	Bacteria_Proteobacteria_Hyphomicrobium_sulfonivorans_NrdJA_NrdJ_NrdJf_Cterm_accno_WP_0684648751	YES	unclassified
WP_020083957.1	Bacteria_Proteobacteria_Hyphomicrobium_zavarzinii_NrdJA_NrdJ_NrdJf_Cterm_accno_WP_0200839571	YES	unclassified
WP_034843748.1	Bacteria_Proteobacteria_Inquilinus_limosus_NrdJA_NrdJ_NrdJf_Cterm_accno_WP_0348437481	YES	unclassified
WP_055665016.1	Bacteria_Proteobacteria_Jannaschia_seosinensis_NrdJA_NrdJ_NrdJf_Cterm_accno_WP_0556650161	YES	unclassified
WP_052746470.1	Bacteria_Proteobacteria_Janthinobacterium_sp_B98_NrdJA_NrdJ_NrdJf_Cterm_accno_WP_0527464701	YES	unclassified
WP_052716404.1	Bacteria_Proteobacteria_Magnetospira_sp_QH2_NrdJA_NrdJ_NrdJf_Cterm_accno_WP_0527164041	YES	unclassified
WP_008618766.1	Bacteria_Proteobacteria_Magnetospirillum_caucaseum_NrdJA_NrdJ_NrdJf_Cterm_accno_WP_0086187661	YES	unclassified
WP_069956347.1	Bacteria_Proteobacteria_Magnetovibrio_blakemorei_NrdJA_NrdJ_NrdJf_Cterm_accno_WP_0699563471	YES	unclassified
WP_020656571.1	Bacteria_Proteobacteria_Massilia_niastensis_NrdJA_NrdJ_NrdJf_Cterm_accno_WP_0206565711	YES	unclassified
WP_052170133.1	Bacteria_Proteobacteria_Massilia_sp_JS1662_NrdJA_NrdJ_NrdJf_Cterm_accno_WP_0521701331	YES	unclassified
WP_011831748.1	Bacteria_Proteobacteria_Methylibium_petroleiphilum_NrdJA_NrdJ_NrdJf_Cterm_accno_WP_0118317481	YES	unclassified
WP_036268270.1	Bacteria_Proteobacteria_Methylocaldum_szegediense_NrdJA_NrdJ_NrdJf_Cterm_accno_WP_0362682701	YES	unclassified
WP_045223484.1	Bacteria_Proteobacteria_Methylococcaceae_bacterium_73a_NrdJA_NrdJ_NrdJf_Cterm_accno_WP_0452234841	YES	unclassified
WP_017366201.1	Bacteria_Proteobacteria_Methylococcus_capsulatus_NrdJA_NrdJ_NrdJf_Cterm_accno_WP_0173662011	YES	unclassified
WP_024882404.1	Bacteria_Proteobacteria_Methylosinus_sp_LW3_NrdJA_NrdJ_NrdJf_Cterm_accno_WP_0248824041	YES	unclassified
WP_029922602.1	Bacteria_Proteobacteria_Nevskia_soli_NrdJA_NrdJ_NrdJf_Cterm_accno_WP_0299226021	YES	unclassified
WP_052505675.1	Bacteria_Proteobacteria_Novosphingobium_sp_P6W_NrdJA_NrdJ_NrdJf_Cterm_accno_WP_0525056751	YES	unclassified
WP_067551480.1	Bacteria_Proteobacteria_Oceanibaculum_pacificum_NrdJA_NrdJ_NrdJf_Cterm_accno_WP_0675514801	YES	unclassified
WP_028605857.1	Bacteria_Proteobacteria_Ottowia_thiooxydans_NrdJA_NrdJ_NrdJf_Cterm_accno_WP_0286058571	YES	unclassified
WP_036603017.1	Bacteria_Proteobacteria_Oxalobacter_formigenes_NrdJA_NrdJ_NrdJf_Cterm_accno_WP_0366030171	YES	unclassified
WP_028195465.1	Bacteria_Proteobacteria_Paraburkholderia_fungorum_NrdJA_NrdJ_NrdJf_Cterm_accno_WP_0281954651	YES	unclassified
WP_056874445.1	Bacteria_Proteobacteria_Pelomonas_sp_Root1444_NrdJA_NrdJ_NrdJf_Cterm_accno_WP_0568744451	YES	unclassified
WP_011803117.1	Bacteria_Proteobacteria_Polaromonas_naphthalenivorans_NrdJA_NrdJ_NrdJf_Cterm_accno_WP_0118031171	YES	unclassified
WP_041390814.1	Bacteria_Proteobacteria_Polaromonas_sp_JS666_NrdJA_NrdJ_NrdJf_Cterm_accno_WP_0413908141	YES	unclassified
WP_076511846.1	Bacteria_Proteobacteria_Pseudacidovorax_sp_RU35E_NrdJA_NrdJ_NrdJf_Cterm_accno_WP_0765118461	YES	unclassified
WP_014088120.1	Bacteria_Proteobacteria_Pseudogulbenkiania_sp_NH8B_NrdJA_NrdJ_NrdJf_Cterm_accno_WP_0140881201	YES	unclassified
WP_058144112.1	Bacteria_Proteobacteria_Pseudomonas_aeruginosa_NrdJA_NrdJ_NrdJf_Cterm_accno_WP_0581441121	YES	unclassified
WP_013743415.1	Bacteria_Proteobacteria_Pusillimonas_sp_T77_NrdJA_NrdJ_NrdJf_Cterm_accno_WP_0137434151	YES	unclassified
WP_043283956.1	Bacteria_Proteobacteria_Reyranella_massiliensis_NrdJA_NrdJ_NrdJf_Cterm_accno_WP_0432839561	YES	unclassified
YP_355049.1	Bacteria_Proteobacteria_Rhodobacter_sphaeroides_241_NrdJf_Cterm_accno_YP_3550491	YES	unclassified
WP_075588164.1	Bacteria_Proteobacteria_Rhodoferax_antarcticus_NrdJA_NrdJ_NrdJf_Cterm_accno_WP_0755881641	YES	unclassified
WP_075588350.1	Bacteria_Proteobacteria_Rhodoferax_antarcticus_NrdJA_NrdJ_NrdJf_Cterm_accno_WP_0755883501	YES	unclassified
WP_011464489.1	Bacteria_Proteobacteria_Rhodoferax_ferrireducens_NrdJA_NrdJ_NrdJf_Cterm_accno_WP_0114644891	YES	unclassified
WP_013419312.1	Bacteria_Proteobacteria_Rhodomicrobium_vannielii_NrdJA_NrdJ_NrdJf_Cterm_accno_WP_0134193121	YES	unclassified
WP_012569205.1	Bacteria_Proteobacteria_Rhodospirillum_centenum_NrdJA_NrdJ_NrdJf_Cterm_accno_WP_0125692051	YES	unclassified
WP_011391006.1	Bacteria_Proteobacteria_Rhodospirillum_rubrum_NrdJA_NrdJ_NrdJf_Cterm_accno_WP_0113910061	YES	unclassified
WP_027287504.1	Bacteria_Proteobacteria_Rhodovibrio_salinarum_NrdJA_NrdJ_NrdJf_Cterm_accno_WP_0272875041	YES	unclassified
WP_017932527.1	Bacteria_Proteobacteria_Robiginitomaculum_antarcticum_NrdJA_NrdJ_NrdJf_Cterm_accno_WP_0179325271	YES	unclassified
WP_009816264.1	Bacteria_Proteobacteria_Roseovarius_sp_217_NrdJA_NrdJ_NrdJf_Cterm_accno_WP_0098162641	YES	unclassified
WP_014428503.1	Bacteria_Proteobacteria_Rubrivivax_gelatinosus_NrdJA_NrdJ_NrdJf_Cterm_accno_WP_0144285031	YES	unclassified
WP_011048884.1	Bacteria_Proteobacteria_Ruegeria_pomeroyi_NrdJf_Cterm_accno_WP_0110488841	YES	unclassified
WP_044435043.1	Bacteria_Proteobacteria_Skermanella_aerolata_NrdJA_NrdJ_NrdJf_Cterm_accno_WP_0444350431	YES	unclassified
WP_025897650.1	Bacteria_Proteobacteria_Sneathiella_glossodoripedis_NrdJA_NrdJ_NrdJf_Cterm_accno_WP_0258976501	YES	unclassified
WP_067186273.1	Bacteria_Proteobacteria_Sphingopyxis_granuli_NrdJA_NrdJ_NrdJf_Cterm_accno_WP_0671862731	YES	unclassified
WP_011697133.1	Bacteria_Proteobacteria_Syntrophobacter_fumaroxidans_NrdJA_NrdJ_NrdJf_Cterm_accno_WP_0116971331	YES	unclassified
WP_028894298.1	Bacteria_Proteobacteria_Syntrophorhabdus_aromaticivorans_NrdJA_NrdJ_NrdJf_accno_WP_0288942981	YES	unclassified
WP_051409298.1	Bacteria_Proteobacteria_Syntrophorhabdus_aromaticivorans_NrdJA_NrdJ_NrdJf_Cterm_accno_WP_0514092981	YES	unclassified
WP_045443582.1	Bacteria_Proteobacteria_Tepidicaulis_marinus_NrdJA_NrdJ_NrdJf_Cterm_accno_WP_0454435821	YES	unclassified
WP_055424060.1	Bacteria_Proteobacteria_Tepidiphilus_thermophilus_NrdJA_NrdJ_NrdJf_Cterm_accno_WP_0554240601	YES	unclassified
WP_028795670.1	Bacteria_Proteobacteria_Thalassobaculum_salexigens_NrdJA_NrdJ_NrdJf_Cterm_accno_WP_0287956701	YES	unclassified
WP_002942454.1	Bacteria_Proteobacteria_Thauera_sp_27_NrdJA_NrdJ_NrdJf_Cterm_accno_WP_0029424541	YES	unclassified
WP_051929022.1	Bacteria_Proteobacteria_Thermopetrobacter_sp_TC1_NrdJA_NrdJ_NrdJf_Cterm_accno_WP_0519290221	YES	unclassified
WP_018079158.1	Bacteria_Proteobacteria_Thiobacillus_denitrificans_NrdJA_NrdJ_NrdJf_Cterm_accno_WP_0180791581	YES	unclassified
WP_015281050.1	Bacteria_Proteobacteria_Thioflavicoccus_mobilis_NrdJA_NrdJ_NrdJf_Cterm_accno_WP_0152810501	YES	unclassified
WP_013104678.1	Bacteria_Proteobacteria_Thiomonas_NrdJA_NrdJ_NrdJf_Cterm_accno_WP_0131046781	YES	unclassified
WP_006788503.1	Bacteria_Proteobacteria_Thiorhodospira_sibirica_NrdJA_NrdJ_NrdJf_Cterm_accno_WP_0067885031	YES	unclassified
WP_020614376.1	Bacteria_Spirochaetes_Sediminispirochaeta_bajacaliforniensis_NrdJA_NrdJ_NrdJf_Cterm_accno_WP_0206143761	YES	unclassified
WP_013605760.1	Bacteria_Spirochaetes_Sphaerochaeta_globosa_NrdJA_NrdJ_NrdJf_Cterm_accno_WP_0136057601	YES	unclassified
WP_037561133.1	Bacteria_Spirochaetes_Spirochaeta_odontotermitis_NrdJA_NrdJ_NrdJf_Cterm_accno_WP_0375611331	YES	unclassified
WP_009201579.1	Bacteria_Synergistetes_Acetomicrobium_hydrogeniformans_NrdJA_NrdJ_NrdJf_Cterm_accno_WP_0092015791	YES	unclassified
WP_051464199.1	Bacteria_Synergistetes_Aminiphilus_circumscriptus_NrdJA_NrdJ_NrdJf_Cterm_accno_WP_0514641991	YES	unclassified
WP_013047534.1	Bacteria_Synergistetes_Aminobacterium_colombiense_NrdJA_NrdJ_NrdJf_Cterm_accno_WP_0130475341	YES	unclassified
WP_006300529.1	Bacteria_Synergistetes_Aminomonas_paucivorans_NrdJA_NrdJ_NrdJf_Cterm_accno_WP_0063005291	YES	unclassified
WP_005659777.1	Bacteria_Synergistetes_Dethiosulfovibrio_peptidovorans_NrdJA_NrdJ_NrdJf_Cterm_accno_WP_0056597771	YES	unclassified
WP_009166171.1	Bacteria_Synergistetes_Pyramidobacter_piscolens_NrdJA_NrdJ_NrdJf_Cterm_accno_WP_0091661711	YES	unclassified
WP_014162455.1	Bacteria_Synergistetes_Thermovirga_lienii_NrdJA_NrdJ_NrdJf_Cterm_accno_WP_0141624551	YES	unclassified
WP_052591398.1	Bacteria_Tenericutes_Acholeplasma_brassicae_NrdJA_NrdJ_NrdJf_Cterm_accno_WP_0525913981	YES	unclassified
WP_038468349.1	Bacteria_Tenericutes_Candidatus_Izimaplasma_sp_HR1_NrdJA_NrdJ_NrdJf_Cterm_accno_WP_0384683491	YES	unclassified
WP_028126384.1	Bacteria_Tenericutes_Entomoplasma_lucivorax_NrdJA_NrdJ_NrdJf_Cterm_accno_WP_0281263841	YES	unclassified
WP_034942687.1	Bacteria_Tenericutes_Entomoplasma_somnilux_NrdJA_NrdJ_NrdJf_Cterm_accno_WP_0349426871	YES	unclassified
WP_033159960.1	Bacteria_Tenericutes_Mycoplasma_alvi_NrdJA_NrdJ_NrdJf_Cterm_accno_WP_0331599601	YES	unclassified
WP_011264536.1	Bacteria_Tenericutes_Mycoplasma_mobile_NrdJA_NrdJ_NrdJf_Cterm_accno_WP_0112645361	YES	unclassified
WP_027120017.1	Bacteria_Tenericutes_Mycoplasma_testudinis_NrdJA_NrdJ_NrdJf_Cterm_accno_WP_0271200171	YES	unclassified
WP_016339111.1	Bacteria_Tenericutes_Spiroplasma_chrysopicola_NrdJA_NrdJ_NrdJf_Cterm_accno_WP_0163391111	YES	unclassified
WP_025363493.1	Bacteria_Tenericutes_Spiroplasma_culicicola_NrdJA_NrdJ_NrdJf_Cterm_accno_WP_0253634931	YES	unclassified
WP_038673600.1	Bacteria_Tenericutes_Spiroplasma_sabaudiense_NrdJA_NrdJ_NrdJf_Cterm_accno_WP_0386736001	YES	unclassified
WP_013906987.1	Bacteria_Thermodesulfobacteria_Thermodesulfatator_indicus_NrdJA_NrdJ_NrdJf_Cterm_accno_WP_0139069871	YES	unclassified
WP_068670184.1	Bacteria_Thermodesulfobacteria_Thermosulfurimonas_dismutans_NrdJA_NrdJ_NrdJf_Cterm_accno_WP_0686701841	YES	unclassified
WP_045087953.1	Bacteria_Thermotogae_Defluviitoga_tunisiensis_NrdJA_NrdJ_NrdJf_Cterm_accno_WP_0450879531	YES	unclassified
WP_069292323.1	Bacteria_Thermotogae_Fervidobacterium_thailandensis_NrdJA_NrdJ_NrdJf_Cterm_accno_WP_0692923231	YES	unclassified
WP_041639008.1	Bacteria_Thermotogae_Marinitoga_piezophila_NrdJA_NrdJ_NrdJf_Cterm_accno_WP_0416390081	YES	unclassified
WP_036222210.1	Bacteria_Thermotogae_Mesoaciditoga_lauensis_NrdJA_NrdJ_NrdJf_Cterm_accno_WP_0362222101	YES	unclassified
WP_013931497.1	Bacteria_Thermotogae_Pseudothermotoga_thermarum_NrdJA_NrdJ_NrdJf_Cterm_accno_WP_0139314971	YES	unclassified
NP_227934.1	Bacteria_Thermotogae_Thermotoga_maritima_MSB8_NrdJA_NrdJ_NrdJf_Cterm_accno_NP_2279341	YES	unclassified
YP_009043714.1	Viruses__Dinoroseobacter_phage_DFL12phi1_NrdJA_NrdJ_NrdJf_Cterm_accno_YP_0090437141	YES	unclassified
NP_542569.1	Viruses__Halorubrum_phage_HF2_NrdJA_NrdJ_NrdJf_Cterm_accno_NP_5425691	YES	unclassified
YP_008059067.1	Viruses__Halovirus_HCTV5_NrdJA_NrdJ_NrdJf_Cterm_accno_YP_0080590671	YES	unclassified
YP_007674964.1	Viruses__Loktanella_phage_pCB2051A_NrdJA_NrdJ_NrdJf_Cterm_accno_YP_0076749641	YES	unclassified
YP_008998708.1	Viruses__Sulfitobacter_phage_phiCB2047B_NrdJA_NrdJ_NrdJf_Cterm_accno_YP_0089987081	YES	unclassified
